# Supplementary material for: Are behavioural and inflammatory profiles different according to type of stressor, developmental stage, and sex in rodent models of depression? A systematic review
Source: Mol Psychiatry. 2025 Aug 21;30(10):4971–82. doi: 10.1038/s41380-025-03138-2 (PMC12436165; doi:10.1038/s41380-025-03138-2)
Supplement: Supplementary file 11 — Supplemental ARRIVE guidelines checklist. [file 41380_2025_3138_MOESM11_ESM.xlsx]

## Sheet: ARRIVE checklist
Article #	Article details		ARRIVE guidelines (Essential 10)
Article #	Author details	Publication year	ARRIVE 1. Study Design		ARRIVE 2. Sample Size			ARRIVE 3. Inclusion and exclusion criteria			ARRIVE 4. Randomisation		ARRIVE 5. Blinding/Masking	ARRIVE 6. Outcome measures		ARRIVE 7. Statistical Methods		ARRIVE 8. Experimental animals						ARRIVE 9. Experimental procedures					ARRIVE 10. Results							Ethics	Quality Assessment	Full text links
#	Citation	Year	1a The groups being compared	1b The experimental unit	2a Total number of animals used	2a Number of experiment units in each group and each experiment	2b How was sample size decided. A priori sample size calculation?	3a. Criteria for including or excluding animals during the experiment, and data points during the analysis. Specifically, if these were established a priori	3b Report any animals or data points not included in the analysis and why	3c For each analysis, report the exact value of n in each group.	4a Randomisation used to allocate experimental animals to control or treatment groups? Randomisation sequence?	4b Describe the strategy used to minimise potential confounders.	5 Who was aware of the group allocation at different stages of experiment?	6a Define all outcome measures assessed	6b For hypothesis testing studies, specify the primary outcome measure	7a Statistical methods used, including software	7b Any methods used to assess whether the data met the assumptions of the statistical approach	8a Species	8a Strain	8a Sex 1 = males only 2 = females only 3 = males and females 4 = not specified	8a Age (lifestage) - based on reported characteristics of the animals.	8a Weight (or weeks for measurement)	8b Provenance of animals, health/immune status, genetic modification, genotype and any previous procedures	9a What was done, how it was done, and what was used, when	9b Duration	9b How often	9c Where	9d Why	10a Descriptive statistics Cytokine(s) analysed	10a Descriptive statistics Biological matrix	10a Descriptive statistics Assay	10a Descriptive statistics Findings vs control	10a Descriptive statistics Depressed group metric (define if its mean ± sem or SD)	10a Descriptive statistics Control group metric	10b Effect size with a confidence interval	Ethics Statement	ARRIVE: How many out of 33 (sub-categories from the Essential 10)
1	Abdel Rasheed, N. O., et al. (2023). "SIRT1/PARP-1/NLRP3 cascade as a potential target for niacin neuroprotective effect in lipopolysaccharide-induced depressive-like behavior in mice." International Immunopharmacology 123: 110720.	2023	TRUE	TRUE	TRUE	TRUE	FALSE	FALSE	FALSE	TRUE	TRUE	TRUE	FALSE	TRUE	FALSE	TRUE	TRUE	TRUE	TRUE	TRUE	TRUE	TRUE	FALSE	TRUE	TRUE	TRUE	TRUE	TRUE	TRUE	TRUE	TRUE	TRUE	TRUE	TRUE	TRUE	Yes (additionally: all efforts were made to minimize animal suffering and reduce the number of animals used).	27	https://www.sciencedirect.com/science/article/pii/S1567576923010457
2	Almohaimeed HM, Batawi AH, Mohammedsaleh ZM, et al. Musk (Moschus moschiferus) Attenuates Changes in Main Olfactory Bulb of Depressed Mice: Behavioral, Biochemical, and Histopathological Evidence. Front Behav Neurosci 2021;15:704180. doi:10.3389/fnbeh.2021.704180	2021	TRUE	TRUE	TRUE	TRUE	FALSE	FALSE	FALSE	TRUE	TRUE	FALSE	FALSE	TRUE	TRUE	TRUE	TRUE	TRUE	TRUE	TRUE	TRUE	TRUE	FALSE	TRUE	TRUE	TRUE	TRUE	TRUE	TRUE	TRUE	TRUE	TRUE	TRUE	TRUE	TRUE	Yes - University ethics approval	27	https://www.frontiersin.org/articles/10.3389/fnbeh.2021.704180/full
3	Atrooz F, Liu H, Kochi C, et al. Early Life Sleep Deprivation: Role of Oxido-Inflammatory Processes. Neuroscience 2019;406:22–37. doi:10.1016/j.neuroscience.2019.02.021	2019	TRUE	TRUE	TRUE	TRUE	FALSE	FALSE	FALSE	TRUE	TRUE	TRUE	FALSE	TRUE	TRUE	TRUE	TRUE	TRUE	TRUE	TRUE	TRUE	TRUE	FALSE	TRUE	TRUE	TRUE	TRUE	TRUE	TRUE	TRUE	TRUE	TRUE	TRUE	TRUE	TRUE	Yes - University ethics approval	28	https://www.ncbi.nlm.nih.gov/pmc/articles/PMC6511473/pdf/nihms-1524221.pdf
4	Azzinnari D, Sigrist H, Staehli S, et al. Mouse social stress induces increased fear conditioning, helplessness and fatigue to physical challenge together with markers of altered immune and dopamine function. Neuropharmacology 2014;85:328–41. doi:10.1016/j.neuropharm.2014.05.039	2014	TRUE	TRUE	TRUE	TRUE	FALSE	FALSE	TRUE	TRUE	TRUE	TRUE	FALSE	TRUE	TRUE	TRUE	TRUE	TRUE	TRUE	TRUE	TRUE	TRUE	TRUE	TRUE	TRUE	TRUE	TRUE	TRUE	TRUE	TRUE	TRUE	TRUE	TRUE	TRUE	TRUE	Yes - Conducted under a permit for animal experimentation issued by the Veterinary Office, Zurich, Switzerland	30	https://www.sciencedirect.com/science/article/pii/S0028390814002068?via%3Dihub
5	Bachiller S, Hidalgo I, Garcia MG, et al. Early-life stress elicits peripheral and brain immune activation differently in wild type and 5xFAD mice in a sex-specific manner. J Neuroinflammation. 2022;19(1):151. Published 2022 Jun 15. doi:10.1186/s12974-022-02515-w	2022	TRUE	TRUE	FALSE	TRUE	FALSE	FALSE	TRUE	TRUE	TRUE	TRUE	TRUE	TRUE	FALSE	TRUE	FALSE	TRUE	TRUE	TRUE	TRUE	TRUE	TRUE	TRUE	TRUE	TRUE	TRUE	TRUE	TRUE	TRUE	TRUE	TRUE	TRUE	TRUE	TRUE	Yes - Approved by animal ethics committee	28	https://jneuroinflammation.biomedcentral.com/articles/10.1186/s12974-022-02515-w
6	Bachiller S, Paulus A, Vázquez-Reyes S, García-Domínguez I, Deierborg T. Maternal separation leads to regional hippocampal microglial activation and alters the behavior in the adolescence in a sex-specific manner. Brain Behav Immun Health. 2020;9:100142. Published 2020 Sep 19. doi:10.1016/j.bbih.2020.100142	2020	TRUE	TRUE	TRUE	TRUE	FALSE	FALSE	TRUE	TRUE	FALSE	FALSE	FALSE	TRUE	TRUE	TRUE	TRUE	TRUE	TRUE	TRUE	TRUE	TRUE	FALSE	TRUE	TRUE	TRUE	TRUE	TRUE	TRUE	TRUE	TRUE	TRUE	TRUE	TRUE	TRUE	Yes - Ethical committee approval	27	https://www.ncbi.nlm.nih.gov/pmc/articles/PMC8474514/
7	Bali V, Simmons SC, Manning CE, et al. Characterization of proinflammatory markers in the ventral tegmental area across mouse models of chronic stress. Neuroscience 2021;461:11–22. doi:10.1016/j.neuroscience.2021.02.032 REPEAT	2021	TRUE	TRUE	TRUE	TRUE	FALSE	FALSE	TRUE	TRUE	FALSE	FALSE	FALSE	TRUE	FALSE	TRUE	FALSE	TRUE	TRUE	TRUE	TRUE	TRUE	FALSE	TRUE	TRUE	TRUE	TRUE	FALSE	TRUE	TRUE	TRUE	TRUE	TRUE	TRUE	TRUE	Yes - University ethics approval	24	https://www.ncbi.nlm.nih.gov/pmc/articles/PMC8043994/
8	Berry A, Mazzelli M, Musillo C, et al. High-fat diet during adulthood interacts with prenatal stress, affecting both brain inflammatory and neuroendocrine markers in male rats. Eur J Neurosci 2022;55:2326–40. doi:10.1111/ejn.15181	2022	TRUE	TRUE	TRUE	TRUE	FALSE	FALSE	FALSE	TRUE	TRUE	FALSE	FALSE	TRUE	TRUE	TRUE	FALSE	TRUE	TRUE	TRUE	TRUE	TRUE	FALSE	TRUE	TRUE	TRUE	TRUE	TRUE	TRUE	TRUE	TRUE	TRUE	TRUE	TRUE	TRUE	Yes - Institute approval	26	https://onlinelibrary.wiley.com/doi/10.1111/ejn.15181
9	Cao, D., et al. (2024). "Effects of sleep deprivation on anxiety-depressive-like behavior and neuroinflammation." Brain Research 1836: 148916.	2024	TRUE	TRUE	TRUE	TRUE	FALSE	FALSE	FALSE	TRUE	FALSE	FALSE	FALSE	TRUE	FALSE	TRUE	FALSE	TRUE	TRUE	TRUE	TRUE	TRUE	FALSE	TRUE	TRUE	TRUE	TRUE	TRUE	TRUE	TRUE	TRUE	TRUE	TRUE	TRUE	TRUE	Animal care and handling followed the guidelines outlined in the Guide for the Care and Use of Laboratory Animals by the National Institutes of Health, with adherence to ARRIVE reporting guidelines (ID:20231122002).	24	https://www.sciencedirect.com/science/article/pii/S0006899324001707
10	Chen L, Jiang H, Bao T, et al. Acupuncture Ameliorates Depressive Behaviors by Modulating the Expression of Hippocampal Iba-1 and HMGB1 in Rats Exposed to Chronic Restraint Stress. Front Psychiatry 2022;13:903004. doi:10.3389/fpsyt.2022.903004	2022	TRUE	TRUE	TRUE	TRUE	FALSE	TRUE	FALSE	TRUE	TRUE	TRUE	FALSE	TRUE	FALSE	TRUE	TRUE	TRUE	TRUE	TRUE	TRUE	TRUE	FALSE	TRUE	TRUE	TRUE	TRUE	TRUE	TRUE	TRUE	TRUE	TRUE	TRUE	TRUE	TRUE	Yes - University ethics approval	28	https://www.ncbi.nlm.nih.gov/pmc/articles/PMC9207245/pdf/fpsyt-13-903004.pdf
11	Chen, G., et al. (2024). "Environmental enrichment attenuates depressive-like behavior in maternal rats by inhibiting neuroinflammation and apoptosis and promoting neuroplasticity." Neurobiology of Stress 30: 100624.	2024	TRUE	TRUE	TRUE	TRUE	FALSE	TRUE	FALSE	TRUE	TRUE	TRUE	TRUE	TRUE	FALSE	TRUE	FALSE	TRUE	TRUE	TRUE	TRUE	TRUE	TRUE	TRUE	TRUE	TRUE	TRUE	TRUE	TRUE	TRUE	TRUE	TRUE	TRUE	TRUE	TRUE	All rats were raised in experimental holding areas following WHU ethics protocols (WDRM202300297)	29	https://www.ncbi.nlm.nih.gov/pmc/articles/PMC10958482/
12	Chen, H., et al. (2024). "Effects of esketamine and fluoxetine on depression-like behaviors in chronic variable stress: a role of plasma inflammatory factors." Frontiers in Psychiatry 15.	2024	TRUE	TRUE	TRUE	FALSE	FALSE	TRUE	FALSE	FALSE	TRUE	TRUE	FALSE	TRUE	FALSE	TRUE	TRUE	TRUE	TRUE	TRUE	TRUE	TRUE	FALSE	TRUE	TRUE	TRUE	TRUE	TRUE	TRUE	TRUE	TRUE	TRUE	TRUE	TRUE	TRUE	The animal study was approved by The Institutional Animal Care and Use Committee of the Fourth Military Medical University. The study was conducted in accordance with the local legislation and institutional requirements.	26	https://www.frontiersin.org/journals/psychiatry/articles/10.3389/fpsyt.2024.1388946/full
13	Chen, W., et al. (2023). "Acupuncture exerts preventive effects in rats of chronic unpredictable mild stress: The involvement of inflammation in amygdala and brain-spleen axis." Biochemical and biophysical research communications 646: 86-95.	2023	TRUE	TRUE	TRUE	TRUE	FALSE	FALSE	TRUE	TRUE	TRUE	TRUE	FALSE	TRUE	FALSE	TRUE	FALSE	TRUE	TRUE	TRUE	TRUE	TRUE	FALSE	TRUE	TRUE	TRUE	TRUE	FALSE	TRUE	TRUE	TRUE	TRUE	TRUE	TRUE	TRUE	All experiments and protocols complied with international animal experimental ethics and requirements, and were approved by the Animal Ethics Committee of Xiamen University	26	https://www.sciencedirect.com/science/article/pii/S0006291X23000773
14	Costa-Ferro ZSM, do Prado-Lima PAS, Onsten GA, et al. Bone marrow mononuclear cell transplant prevents rat depression and modulates inflammatory and neurogenic molecules. Prog Neuro-Psychopharmacology Biol Psychiatry 2022;113:110455. doi:10.1016/j.pnpbp.2021.110455	2022	TRUE	TRUE	TRUE	TRUE	FALSE	FALSE	TRUE	TRUE	TRUE	TRUE	FALSE	TRUE	TRUE	TRUE	FALSE	TRUE	TRUE	TRUE	TRUE	TRUE	FALSE	TRUE	TRUE	TRUE	TRUE	FALSE	TRUE	TRUE	TRUE	TRUE	TRUE	TRUE	TRUE	Yes - Approved by ethics committee for Animal Research of the PUCRS	27	https://www.sciencedirect.com/science/article/pii/S0278584621002141?via%3Dihub
15	D’Audiffret AC, Frisbee SJ, Stapleton PA, et al. Depressive behavior and vascular dysfunction: A link between clinical depression and vascular disease? J Appl Physiol 2010;108:1041–51. doi:10.1152/japplphysiol.01440.2009	2010	TRUE	TRUE	TRUE	TRUE	FALSE	FALSE	FALSE	TRUE	FALSE	FALSE	FALSE	TRUE	TRUE	TRUE	FALSE	TRUE	TRUE	TRUE	TRUE	TRUE	FALSE	TRUE	TRUE	TRUE	TRUE	FALSE	TRUE	TRUE	TRUE	TRUE	TRUE	TRUE	TRUE	Yes - IACUC approval	24	https://www.ncbi.nlm.nih.gov/pmc/articles/PMC2867547/
16	Deng XY, Xue JS, Li HY, et al. Geraniol produces antidepressant-like effects in a chronic unpredictable mild stress mice model. Physiol Behav 2015;152:264–71. doi:10.1016/j.physbeh.2015.10.008	2015	TRUE	TRUE	TRUE	TRUE	FALSE	FALSE	FALSE	TRUE	TRUE	TRUE	FALSE	TRUE	TRUE	TRUE	FALSE	TRUE	TRUE	TRUE	TRUE	TRUE	FALSE	TRUE	TRUE	TRUE	TRUE	TRUE	TRUE	TRUE	TRUE	TRUE	TRUE	TRUE	TRUE	Yes - Approved by the science and technology department	27	https://www.sciencedirect.com/science/article/pii/S0031938415301384?via%3Dihub
17	Ding Y, Zhong M, Qiu B, et al. Abnormal expression of miR‑135a in patients with depression and its possible involvement in the pathogenesis of the condition. Exp Ther Med 2021;22:10158. doi:10.3892/etm.2021.10158	2021	TRUE	TRUE	TRUE	TRUE	FALSE	FALSE	FALSE	TRUE	TRUE	TRUE	FALSE	TRUE	TRUE	TRUE	FALSE	TRUE	TRUE	TRUE	TRUE	TRUE	FALSE	TRUE	TRUE	TRUE	TRUE	TRUE	TRUE	TRUE	TRUE	TRUE	TRUE	TRUE	TRUE	Yes - Ethics committee in a hospital approved	27	https://www.ncbi.nlm.nih.gov/pmc/articles/PMC8120643/
18	Dong Y, Wang X, Zhou Y, et al. Hypothalamus-pituitary-adrenal axis imbalance and inflammation contribute to sex differences in separation- and restraint-induced depression. Horm Behav 2020;122. doi:10.1016/j.yhbeh.2020.104741	2020	TRUE	TRUE	TRUE	TRUE	FALSE	FALSE	FALSE	TRUE	TRUE	FALSE	FALSE	TRUE	FALSE	TRUE	TRUE	TRUE	TRUE	TRUE	TRUE	TRUE	FALSE	TRUE	TRUE	TRUE	TRUE	TRUE	TRUE	TRUE	TRUE	TRUE	TRUE	TRUE	TRUE	Yes - University ethics approval	26	https://www.sciencedirect.com/science/article/pii/S0018506X20300672?via%3Dihub
18	Dong Y, Wang X, Zhou Y, et al. Hypothalamus-pituitary-adrenal axis imbalance and inflammation contribute to sex differences in separation- and restraint-induced depression. Horm Behav 2020;122. doi:10.1016/j.yhbeh.2020.104741	2020	TRUE	TRUE	TRUE	TRUE	FALSE	FALSE	FALSE	TRUE	TRUE	FALSE	FALSE	TRUE	FALSE	TRUE	TRUE	TRUE	TRUE	TRUE	TRUE	TRUE	FALSE	TRUE	TRUE	TRUE	TRUE	TRUE	TRUE	TRUE	TRUE	TRUE	TRUE	TRUE	TRUE	Yes - University ethics approval	26	https://www.sciencedirect.com/science/article/pii/S0018506X20300672?via%3Dihub
19	Fan C, Long Y, Wang L, et al. N-Acetylcysteine Rescues Hippocampal Oxidative Stress-Induced Neuronal Injury via Suppression of p38/JNK Signaling in Depressed Rats. Front Cell Neurosci. 2020;14:554613. Published 2020 Nov 11. doi:10.3389/fncel.2020.554613	2020	TRUE	TRUE	TRUE	TRUE	FALSE	FALSE	FALSE	TRUE	TRUE	FALSE	TRUE	TRUE	FALSE	TRUE	FALSE	TRUE	TRUE	TRUE	TRUE	TRUE	FALSE	TRUE	TRUE	TRUE	TRUE	FALSE	TRUE	TRUE	TRUE	TRUE	TRUE	TRUE	TRUE	Yes - University approval	25	https://www.ncbi.nlm.nih.gov/pmc/articles/PMC7686549/
20	Fan C, Song Q, Wang P, Li Y, Yang M, Yu SY. Neuroprotective Effects of Curcumin on IL-1β-Induced Neuronal Apoptosis and Depression-Like Behaviors Caused by Chronic Stress in Rats. Front Cell Neurosci. 2019;12:516. Published 2019 Jan 7. doi:10.3389/fncel.2018.00516	2019	TRUE	TRUE	TRUE	TRUE	FALSE	TRUE	FALSE	TRUE	TRUE	FALSE	FALSE	TRUE	TRUE	TRUE	FALSE	TRUE	TRUE	TRUE	TRUE	TRUE	FALSE	TRUE	TRUE	TRUE	TRUE	TRUE	TRUE	TRUE	TRUE	TRUE	TRUE	TRUE	TRUE	Yes - University committee approval	27	https://www.ncbi.nlm.nih.gov/pmc/articles/PMC6330766/
21	Farajdokht F, Soleimani M, Mehrpouya S, Barati M, Nahavandi A. The role of hepcidin in chronic mild stress-induced depression. Neurosci Lett. 2015;588:120-124. doi:10.1016/j.neulet.2015.01.008	2015	TRUE	TRUE	TRUE	TRUE	FALSE	FALSE	FALSE	TRUE	TRUE	TRUE	TRUE	TRUE	FALSE	TRUE	FALSE	TRUE	TRUE	TRUE	TRUE	TRUE	FALSE	TRUE	TRUE	TRUE	TRUE	TRUE	TRUE	TRUE	TRUE	TRUE	TRUE	TRUE	TRUE	Yes - University approval	27	https://www.sciencedirect.com/science/article/pii/S0304394015000130?via%3Dihub
22	Feng X, Zhao Y, Yang T, et al. Glucocorticoid-Driven NLRP3 Inflammasome Activation in Hippocampal Microglia Mediates Chronic Stress-Induced Depressive-Like Behaviors. Front Mol Neurosci. 2019;12:210. Published 2019 Aug 29. doi:10.3389/fnmol.2019.00210	2019	TRUE	TRUE	TRUE	TRUE	FALSE	FALSE	FALSE	TRUE	TRUE	FALSE	FALSE	TRUE	TRUE	TRUE	FALSE	TRUE	TRUE	TRUE	TRUE	TRUE	FALSE	TRUE	TRUE	TRUE	TRUE	FALSE	TRUE	TRUE	TRUE	TRUE	TRUE	TRUE	TRUE	Yes - University ethics approval	25	https://www.frontiersin.org/articles/10.3389/fnmol.2019.00210/full
23	Fu, Q., et al. (2023). "Music prevents stress-induced depression and anxiety-like behavior in mice." Translational Psychiatry 13(1): 317.	2023	TRUE	TRUE	TRUE	TRUE	FALSE	FALSE	FALSE	TRUE	FALSE	TRUE	TRUE	TRUE	FALSE	TRUE	FALSE	TRUE	TRUE	TRUE	TRUE	TRUE	FALSE	TRUE	TRUE	TRUE	TRUE	TRUE	TRUE	TRUE	TRUE	TRUE	TRUE	TRUE	TRUE	All animal experiments in this study were conducted in accordance with the National Institutes of Health Laboratory Animal Care and Use Guidelines (NIH Publication No. 80-23) and approved by the Animal Care and Use Committee of Minzu University of China.	26	https://www.nature.com/articles/s41398-023-02606-z
24	Gao JY, Chen Y, Su DY, Marshall C, Xiao M. Depressive- and anxiety-like phenotypes in young adult APPSwe/PS1dE9 transgenic mice with insensitivity to chronic mild stress. Behav Brain Res. 2018;353:114-123. doi:10.1016/j.bbr.2018.07.007	2018	TRUE	TRUE	TRUE	TRUE	FALSE	FALSE	TRUE	TRUE	TRUE	FALSE	TRUE	TRUE	FALSE	TRUE	FALSE	TRUE	TRUE	TRUE	TRUE	TRUE	TRUE	TRUE	TRUE	TRUE	TRUE	TRUE	TRUE	TRUE	TRUE	TRUE	TRUE	TRUE	TRUE	Yes - University ethics approval	28	https://www.sciencedirect.com/science/article/pii/S0166432818305370?via%3Dihub#bib0130
25	Gao, A. X., et al. (2023). "The ethanolic extract of peanut shell attenuates the depressive-like behaviors of mice through modulation of inflammation and gut microbiota." Food research international (Ottawa, Ont.) 168: 112765.	2023	TRUE	TRUE	TRUE	TRUE	FALSE	FALSE	FALSE	TRUE	FALSE	TRUE	FALSE	TRUE	FALSE	TRUE	TRUE	TRUE	TRUE	TRUE	TRUE	TRUE	FALSE	TRUE	TRUE	TRUE	FALSE	TRUE	TRUE	TRUE	TRUE	TRUE	TRUE	TRUE	TRUE	The animal study was approved by Animal Experimentation Ethics Committee of Nanjing University of Chinese Medicine and guided by Principles of Laboratory Animal Care (NIH publication No. 80–23, revised 1996).	25	https://www.sciencedirect.com/science/article/pii/S0963996923003101?via%3Dihub
26	Gao, T., et al. (2024). "Saikosaponin-d alleviates depression by promoting NLRP3 ubiquitination and inhibiting inflammasome activation." International Immunopharmacology 127: 111324.	2024	TRUE	TRUE	TRUE	TRUE	FALSE	FALSE	FALSE	TRUE	TRUE	FALSE	FALSE	TRUE	FALSE	TRUE	FALSE	TRUE	TRUE	TRUE	TRUE	TRUE	FALSE	TRUE	TRUE	TRUE	TRUE	TRUE	TRUE	TRUE	TRUE	TRUE	TRUE	TRUE	TRUE	The Ningxia Medical University's Ethics Committee has granted permission for animal research (No. 2021-143). The minimum number of animals that were demanded to access consistent data were used.	25	https://www.sciencedirect.com/science/article/pii/S156757692301651X?via%3Dihub
27	Guan XT, Lin WJ, Tang MM. Comparison of stress-induced and LPS-induced depressive-like behaviors and the alterations of central proinflammatory cytokines mRNA in rats. PsyCh J 2015;4:113–22. doi:10.1002/pchj.87	2015	TRUE	TRUE	TRUE	TRUE	TRUE	TRUE	FALSE	TRUE	TRUE	TRUE	TRUE	TRUE	FALSE	TRUE	FALSE	TRUE	TRUE	TRUE	TRUE	TRUE	FALSE	TRUE	TRUE	TRUE	TRUE	TRUE	TRUE	TRUE	TRUE	TRUE	TRUE	TRUE	TRUE	Yes - Approved by institutional review board	29	https://onlinelibrary.wiley.com/doi/10.1002/pchj.87
28	Hassan, G., et al. (2024). "A study of roflumilast treatment on functional and structural changes in hippocampus in depressed Adult male Wistar rats." PLoS ONE 19(2 February): e0296187.	2024	TRUE	TRUE	TRUE	TRUE	FALSE	FALSE	FALSE	TRUE	TRUE	TRUE	FALSE	TRUE	FALSE	TRUE	FALSE	TRUE	TRUE	TRUE	TRUE	TRUE	FALSE	TRUE	TRUE	TRUE	TRUE	FALSE	TRUE	TRUE	TRUE	TRUE	TRUE	TRUE	TRUE	All animal protocols complied with the Guide for the Care and Use of Laboratory Animals published by the US National Institutes of Health (NIH Publication No. 85–23, revised 2011) and were conducted with the approval of Physiology Department and by Faculty of Medicine-Ain Shams University research ethics committee, the approval number is FMASU R 133/2022.	25	https://www.ncbi.nlm.nih.gov/pmc/articles/PMC10843119/
29	Hou, L., et al. (2023). "Cuscutae semen alleviates CUS-induced depression-like behaviors in mice via the gut microbiota-neuroinflammation axis." Frontiers in Pharmacology 14: 1107781.	2023	TRUE	TRUE	TRUE	TRUE	FALSE	FALSE	FALSE	FALSE	TRUE	FALSE	TRUE	TRUE	FALSE	TRUE	FALSE	TRUE	TRUE	TRUE	TRUE	TRUE	FALSE	TRUE	TRUE	TRUE	TRUE	TRUE	TRUE	TRUE	TRUE	TRUE	TRUE	TRUE	TRUE	The animal study was reviewed and approved by Shandong University Animal Care and Use Committees.	25	https://www.frontiersin.org/journals/pharmacology/articles/10.3389/fphar.2023.1107781/full
30	Huang X, Fei G qiang, Liu W juan, et al. Adipose-derived mesenchymal stem cells protect against CMS-induced depression-like behaviors in mice via regulating the Nrf2/HO-1 and TLR4/NF-κB signaling pathways. Acta Pharmacol Sin 2020;41:612–9. doi:10.1038/s41401-019-0317-6	2020	TRUE	TRUE	TRUE	TRUE	FALSE	FALSE	TRUE	TRUE	FALSE	FALSE	TRUE	TRUE	TRUE	TRUE	FALSE	TRUE	TRUE	TRUE	TRUE	TRUE	FALSE	TRUE	TRUE	TRUE	TRUE	FALSE	TRUE	TRUE	TRUE	TRUE	TRUE	TRUE	TRUE	Yes - University ethics approval	26	https://www.ncbi.nlm.nih.gov/pmc/articles/PMC7468309/pdf/41401_2019_Article_317.pdf
31	Jiang N, Jingwei L, Wang H, et al. Ginsenoside 20(S)-protopanaxadiol attenuates depressive-like behaviour and neuroinflammation in chronic unpredictable mild stress-induced depressive rats. Behav Brain Res. 2020;393:112710. doi:10.1016/j.bbr.2020.112710	2020	TRUE	TRUE	TRUE	TRUE	FALSE	FALSE	FALSE	TRUE	TRUE	TRUE	FALSE	TRUE	FALSE	TRUE	FALSE	TRUE	TRUE	TRUE	TRUE	TRUE	FALSE	TRUE	TRUE	TRUE	TRUE	TRUE	TRUE	TRUE	TRUE	TRUE	TRUE	TRUE	TRUE	Yes - University ethics approval	26	https://www.sciencedirect.com/science/article/pii/S0166432820304095?via%3Dihub
32	Jiang N, Wang H, Huang H, et al. The Antidepressant-Like Effects of Shen Yuan in a Chronic Unpredictable Mild Stress Rat Model. Front Psychiatry. 2021;12:622204. Published 2021 Jan 28. doi:10.3389/fpsyt.2021.622204	2021	TRUE	TRUE	TRUE	TRUE	FALSE	FALSE	FALSE	TRUE	TRUE	FALSE	FALSE	TRUE	FALSE	TRUE	FALSE	TRUE	TRUE	TRUE	TRUE	TRUE	FALSE	TRUE	TRUE	TRUE	TRUE	FALSE	TRUE	TRUE	TRUE	TRUE	TRUE	TRUE	TRUE	Yes - Institute approval	24	https://www.ncbi.nlm.nih.gov/pmc/articles/PMC7876232/
33	Kamimura Y, Kuwagaki E, Hamano S, et al. Reproducible induction of depressive-like behavior in C57BL/6J mice exposed to chronic social defeat stress with a modified sensory contact protocol. Life Sci. 2021;282:119821. doi:10.1016/j.lfs.2021.119821	2021	TRUE	TRUE	TRUE	TRUE	TRUE	TRUE	TRUE	TRUE	TRUE	TRUE	FALSE	TRUE	FALSE	TRUE	FALSE	TRUE	TRUE	TRUE	TRUE	TRUE	FALSE	TRUE	TRUE	TRUE	TRUE	TRUE	TRUE	TRUE	TRUE	TRUE	TRUE	TRUE	TRUE	Yes - University ethics approval	29	https://www.sciencedirect.com/science/article/pii/S0024320521008080?via%3Dihub
34	Kim EY, Choi JE, Kim M, Hong J, Park Y. N-3 PUFA Have Antidepressant-like Effects Via Improvement of the HPA-Axis and Neurotransmission in Rats Exposed to Combined Stress. Mol Neurobiol. 2020;57(9):3860-3874. doi:10.1007/s12035-020-01980-9	2020	TRUE	TRUE	TRUE	TRUE	FALSE	FALSE	FALSE	TRUE	TRUE	TRUE	TRUE	TRUE	TRUE	TRUE	FALSE	TRUE	TRUE	TRUE	TRUE	TRUE	FALSE	TRUE	TRUE	TRUE	TRUE	TRUE	TRUE	TRUE	TRUE	TRUE	TRUE	TRUE	TRUE	Yes - University ethics approval	28	https://link.springer.com/article/10.1007/s12035-020-01980-9
35	Kim S, Hong KB, Kim S, et al. Creatine and taurine mixtures alleviate depressive-like behaviour in Drosophila melanogaster and mice via regulating Akt and ERK/BDNF pathways. Sci Rep 2020;10:11370. doi:10.1038/s41598-020-68424-1	2020	TRUE	TRUE	TRUE	TRUE	FALSE	FALSE	FALSE	TRUE	FALSE	FALSE	FALSE	TRUE	FALSE	TRUE	FALSE	TRUE	TRUE	TRUE	TRUE	TRUE	FALSE	TRUE	TRUE	TRUE	FALSE	FALSE	TRUE	TRUE	TRUE	TRUE	TRUE	TRUE	TRUE	Yes - University ethics approval	22	https://www.nature.com/articles/s41598-020-68424-1
36	Kim SJ, Lee H, Joung HY, et al. T-bet deficient mice exhibit resistance to stress-induced development of depression-like behaviors. J Neuroimmunol. 2011;240-241:45-51. doi:10.1016/j.jneuroim.2011.09.008	2011	TRUE	TRUE	TRUE	TRUE	FALSE	FALSE	FALSE	FALSE	TRUE	FALSE	FALSE	TRUE	FALSE	TRUE	FALSE	TRUE	TRUE	TRUE	TRUE	TRUE	FALSE	TRUE	TRUE	TRUE	TRUE	TRUE	TRUE	TRUE	TRUE	TRUE	TRUE	TRUE	TRUE	All experiments were performed between 6 and 12 wk of age in accordance with the University of KyungHee Animal Care and Use Committee	24	https://www.sciencedirect.com/science/article/pii/S016557281100261X?via%3Dihub
37	Kim SJ, Lee H, Lee G, et al. Cd4+cd25+ regulatory t cell depletion modulates anxiety and depression-like behaviors in mice. PLoS One 2012;7:e42054. doi:10.1371/journal.pone.0042054	2012	TRUE	TRUE	TRUE	TRUE	FALSE	FALSE	FALSE	TRUE	TRUE	TRUE	FALSE	TRUE	FALSE	TRUE	FALSE	TRUE	TRUE	FALSE	TRUE	TRUE	FALSE	TRUE	TRUE	TRUE	TRUE	TRUE	TRUE	TRUE	TRUE	TRUE	TRUE	TRUE	TRUE	Yes - University ethics approval	25	https://www.ncbi.nlm.nih.gov/pmc/articles/PMC3409145/
38	Kunisawa K, Shan J, Lu Q, et al. Loureirin C and Xanthoceraside Attenuate Depression-Like Behaviors and Expression of Interleukin-17 in the Prefrontal Cortex Induced by Chronic Unpredictable Mild Stress in Mice. Neurochem Res. 2022;47(9):2880-2889. doi:10.1007/s11064-022-03692-z	2022	TRUE	TRUE	TRUE	TRUE	FALSE	FALSE	FALSE	TRUE	TRUE	TRUE	FALSE	TRUE	FALSE	TRUE	FALSE	TRUE	TRUE	TRUE	TRUE	TRUE	FALSE	TRUE	TRUE	TRUE	TRUE	TRUE	TRUE	TRUE	TRUE	TRUE	TRUE	TRUE	TRUE	Yes - University ethics approval	26	https://link.springer.com/article/10.1007/s11064-022-03692-z
39	Lam CS, Tipoe GL, Wong JKC, et al. M30 antagonizes indoleamine 2,3-dioxygenase activation and neurodegeneration induced by corticosterone in the hippocampus. PLoS One 2016;11:e0166966. doi:10.1371/journal.pone.0166966	2016	TRUE	TRUE	TRUE	TRUE	FALSE	FALSE	FALSE	TRUE	FALSE	TRUE	FALSE	TRUE	FALSE	TRUE	FALSE	TRUE	TRUE	TRUE	TRUE	TRUE	FALSE	TRUE	TRUE	TRUE	TRUE	TRUE	TRUE	TRUE	TRUE	TRUE	TRUE	TRUE	TRUE	Yes - University ethics approval	25	https://journals.plos.org/plosone/article?id=10.1371/journal.pone.0166966
40	Lan T, Bai M, Chen X, et al. iTRAQ-based proteomics implies inflammasome pathway activation in the prefrontal cortex of CSDS mice may influence resilience and susceptibility. Life Sci 2020;262:118501. doi:10.1016/j.lfs.2020.118501	2020	TRUE	TRUE	TRUE	TRUE	FALSE	TRUE	FALSE	TRUE	TRUE	FALSE	FALSE	TRUE	FALSE	TRUE	FALSE	TRUE	TRUE	TRUE	TRUE	TRUE	FALSE	TRUE	TRUE	TRUE	TRUE	TRUE	TRUE	TRUE	TRUE	TRUE	TRUE	TRUE	TRUE	yes - University approval	26	https://www.sciencedirect.com/science/article/pii/S0024320520312546?via%3Dihub
41	Li H, Lin S, Qin T, et al. Senegenin exerts anti-depression effect in mice induced by chronic un-predictable mild stress via inhibition of NF-κB regulating NLRP3 signal pathway. Int Immunopharmacol 2017;53:24–32. doi:10.1016/j.intimp.2017.10.001	2017	TRUE	TRUE	TRUE	TRUE	FALSE	FALSE	FALSE	TRUE	TRUE	TRUE	FALSE	TRUE	FALSE	TRUE	FALSE	TRUE	TRUE	TRUE	TRUE	TRUE	FALSE	TRUE	TRUE	FALSE	TRUE	FALSE	TRUE	TRUE	TRUE	TRUE	TRUE	TRUE	TRUE	Unclear - The quality of the experimental animals review is Institute of Health and Environmental technology, Soochow University and all procedures such as mice feed and care were implemented strictly in agreement with the National Institutes of Health Guide for Care and Use of Laboratory Animals	24	https://www.sciencedirect.com/science/article/pii/S1567576917303703?via%3Dihub
42	Li H, Wang P, Zhou Y, et al. Correlation between intestinal microbiotal imbalance and 5-HT metabolism, immune inflammation in chronic unpredictable mild stress male rats. Genes, Brain Behav 2022;21:e12806. doi:10.1111/gbb.12806	2022	TRUE	TRUE	TRUE	TRUE	FALSE	FALSE	FALSE	TRUE	TRUE	TRUE	FALSE	TRUE	FALSE	TRUE	TRUE	TRUE	TRUE	TRUE	TRUE	TRUE	FALSE	TRUE	TRUE	TRUE	TRUE	TRUE	TRUE	TRUE	TRUE	TRUE	TRUE	TRUE	TRUE	Yes - University ethics approval	27	https://www.ncbi.nlm.nih.gov/pmc/articles/PMC9744555/
43	Li H, Xiang Y, Zhu Z, et al. Rifaximin-mediated gut microbiota regulation modulates the function of microglia and protects against UCMS-induced depression-like behaviors in adolescent rat. J Neuroinflammation. 2021;18(1):254. Published 2021 Nov 4. doi:10.1186/s12974-021-02303-y	2021	TRUE	TRUE	TRUE	TRUE	FALSE	FALSE	FALSE	TRUE	TRUE	TRUE	FALSE	TRUE	FALSE	TRUE	FALSE	TRUE	TRUE	TRUE	TRUE	TRUE	FALSE	TRUE	TRUE	TRUE	TRUE	TRUE	TRUE	TRUE	TRUE	TRUE	TRUE	TRUE	TRUE	Not reported.	26	https://www.ncbi.nlm.nih.gov/pmc/articles/PMC8567657/
44	Li J, Li Y, Duan W, et al. Shugan granule contributes to the improvement of depression-like behaviors in chronic restraint stress-stimulated rats by altering gut microbiota. CNS Neurosci Ther. 2022;28(9):1409-1424. doi:10.1111/cns.13881	2022	TRUE	TRUE	TRUE	TRUE	FALSE	FALSE	FALSE	TRUE	TRUE	FALSE	FALSE	TRUE	TRUE	TRUE	TRUE	TRUE	TRUE	TRUE	TRUE	TRUE	FALSE	TRUE	TRUE	TRUE	TRUE	FALSE	TRUE	TRUE	TRUE	TRUE	TRUE	TRUE	TRUE	Yes - Hospital approval	26	https://www.ncbi.nlm.nih.gov/pmc/articles/PMC9344086/
45	Li K, Yan L, Zhang Y, et al. Seahorse treatment improves depression-like behavior in mice exposed to UCMS through reducing inflammation/oxidants and restoring neurotransmitter and neurotrophin function. J Ethnopharmacol 2020;250:112487. doi:10.1016/j.jep.2019.112487	2020	TRUE	TRUE	TRUE	TRUE	FALSE	FALSE	FALSE	FALSE	TRUE	FALSE	TRUE	TRUE	FALSE	TRUE	FALSE	TRUE	TRUE	TRUE	TRUE	TRUE	FALSE	TRUE	TRUE	TRUE	TRUE	TRUE	TRUE	TRUE	TRUE	TRUE	TRUE	TRUE	TRUE	Yes - University ethics approval	25	https://www.sciencedirect.com/science/article/pii/S0378874119317015?via%3Dihub
46	Li X, Wang H, Li C, et al. Acupuncture inhibits NLRP3 inflammasome activation in the prefrontal cortex of a chronic stress rat model of depression. Anat Rec 2021;304:2470–9. doi:10.1002/ar.24778	2021	TRUE	TRUE	TRUE	TRUE	FALSE	FALSE	FALSE	TRUE	TRUE	TRUE	TRUE	TRUE	FALSE	TRUE	FALSE	TRUE	TRUE	TRUE	TRUE	TRUE	FALSE	TRUE	TRUE	TRUE	TRUE	TRUE	TRUE	TRUE	TRUE	TRUE	TRUE	TRUE	TRUE	Yes - University ethics approval	27	https://anatomypubs.onlinelibrary.wiley.com/doi/10.1002/ar.24778
47	Li ZQ, Yan ZY, Lan FJ, Dong YQ, Xiong Y. Suppression of NLRP3 inflammasome attenuates stress-induced depression-like behavior in NLGN3-deficient mice. Biochem Biophys Res Commun. 2018;501(4):933-940. doi:10.1016/j.bbrc.2018.05.085	2018	TRUE	TRUE	TRUE	TRUE	FALSE	FALSE	FALSE	TRUE	TRUE	TRUE	FALSE	TRUE	FALSE	TRUE	FALSE	TRUE	TRUE	TRUE	TRUE	TRUE	TRUE	TRUE	TRUE	FALSE	TRUE	FALSE	TRUE	TRUE	TRUE	TRUE	TRUE	TRUE	TRUE	Yes - University approval	25	https://www.sciencedirect.com/science/article/pii/S0006291X18311422?via%3Dihub
48	Li, C., et al. (2022). "Neuronal-microglial liver X receptor beta activating decrease neuroinflammation and chronic stress-induced depression-related behavior in mice." Brain Research 1797: 148112.	2022	TRUE	TRUE	TRUE	TRUE	FALSE	FALSE	FALSE	TRUE	FALSE	TRUE	FALSE	TRUE	TRUE	TRUE	FALSE	TRUE	TRUE	TRUE	TRUE	TRUE	FALSE	TRUE	TRUE	TRUE	TRUE	FALSE	TRUE	TRUE	TRUE	TRUE	TRUE	TRUE	TRUE	All experimental protocol and procedures were received prior approval from the Institutional Animal Care and Use Committee at Xiamen University (Xiamen, China, XMULAC20190054).	25	https://www.sciencedirect.com/science/article/pii/S0006899322003365?via%3Dihub
49	Li, M., et al. (2023). "Caspase-1 affects chronic restraint stress-induced depression-like behaviors by modifying GABAergic dysfunction in the hippocampus." Translational Psychiatry 13(1): 229.	2023	TRUE	TRUE	TRUE	TRUE	FALSE	FALSE	FALSE	TRUE	FALSE	FALSE	TRUE	TRUE	TRUE	TRUE	FALSE	TRUE	TRUE	TRUE	TRUE	TRUE	TRUE	TRUE	TRUE	TRUE	FALSE	FALSE	TRUE	TRUE	TRUE	TRUE	TRUE	TRUE	TRUE	All animal procedures were conducted in accordance with the National Institutes of Health Guide for the Care and Use of Laboratory Animals and approved by the Animal Welfare Committee of Huazhong University of Science and Technology.	25	https://www.nature.com/articles/s41398-023-02527-x
50	Liang L, Wang H, Hu Y, et al. Oridonin relieves depressive-like behaviors by inhibiting neuroinflammation and autophagy impairment in rats subjected to chronic unpredictable mild stress. Phyther Res 2022;36:3335–51. doi:10.1002/ptr.7518	2022	TRUE	TRUE	TRUE	TRUE	FALSE	TRUE	FALSE	TRUE	TRUE	FALSE	FALSE	TRUE	TRUE	TRUE	TRUE	TRUE	TRUE	TRUE	TRUE	TRUE	FALSE	TRUE	TRUE	TRUE	TRUE	TRUE	TRUE	TRUE	TRUE	TRUE	TRUE	TRUE	TRUE	Yes - University ethics approval	28	https://onlinelibrary.wiley.com/doi/10.1002/ptr.7518
51	Litteljohn D, Cummings A, Brennan A, et al. Interferon-gamma deficiency modifies the effects of a chronic stressor in mice: Implications for psychological pathology. Brain Behav Immun. 2010;24(3):462-473. doi:10.1016/j.bbi.2009.12.001	2010	TRUE	TRUE	FALSE	TRUE	FALSE	FALSE	FALSE	TRUE	TRUE	TRUE	FALSE	TRUE	FALSE	TRUE	FALSE	TRUE	TRUE	FALSE	TRUE	TRUE	TRUE	TRUE	TRUE	TRUE	TRUE	TRUE	TRUE	TRUE	TRUE	TRUE	TRUE	TRUE	TRUE	Yes - University ethics approval	25	https://www.sciencedirect.com/science/article/pii/S0889159109005303?via%3Dihub
52	Liu LL, Li JM, Su WJ, et al. Sex differences in depressive-like behaviour may relate to imbalance of microglia activation in the hippocampus. Brain Behav Immun 2019;81:188–97. doi:10.1016/j.bbi.2019.06.012	2019	TRUE	TRUE	FALSE	TRUE	FALSE	FALSE	FALSE	TRUE	TRUE	TRUE	FALSE	TRUE	TRUE	TRUE	FALSE	TRUE	TRUE	TRUE	TRUE	TRUE	FALSE	TRUE	TRUE	TRUE	TRUE	TRUE	TRUE	TRUE	TRUE	TRUE	TRUE	TRUE	TRUE	Yes - University ethics approval	26	https://www.sciencedirect.com/science/article/pii/S0889159118308250?via%3Dihub
52	Liu LL, Li JM, Su WJ, et al. Sex differences in depressive-like behaviour may relate to imbalance of microglia activation in the hippocampus. Brain Behav Immun 2019;81:188–97. doi:10.1016/j.bbi.2019.06.012	2019	TRUE	TRUE	FALSE	TRUE	FALSE	FALSE	FALSE	TRUE	TRUE	TRUE	FALSE	TRUE	TRUE	TRUE	FALSE	TRUE	TRUE	TRUE	TRUE	TRUE	FALSE	TRUE	TRUE	TRUE	TRUE	TRUE	TRUE	TRUE	TRUE	TRUE	TRUE	TRUE	TRUE	Yes - University ethics approval	26	https://www.sciencedirect.com/science/article/pii/S0889159118308250?via%3Dihub
53	Liu W, Sheng H, Xu Y, et al. Swimming exercise ameliorates depression-like behavior in chronically stressed rats: Relevant to proinflammatory cytokines and IDO activation. Behav Brain Res 2013;242:110–6. doi:10.1016/j.bbr.2012.12.041	2013	TRUE	TRUE	TRUE	TRUE	FALSE	FALSE	FALSE	TRUE	TRUE	TRUE	TRUE	TRUE	FALSE	TRUE	FALSE	TRUE	TRUE	TRUE	TRUE	TRUE	FALSE	TRUE	TRUE	TRUE	TRUE	FALSE	TRUE	TRUE	TRUE	TRUE	TRUE	TRUE	TRUE	Yes - University ethics approval	26	https://www.sciencedirect.com/science/article/pii/S0166432812008315?via%3Dihub
54	Liu Y, Xu F, Liu S, et al. Significance of gastrointestinal tract in the therapeutic mechanisms of exercise in depression: Synchronism between brain and intestine through GBA. Prog Neuropsychopharmacol Biol Psychiatry. 2020;103:109971. doi:10.1016/j.pnpbp.2020.109971	2020	TRUE	TRUE	TRUE	TRUE	FALSE	FALSE	FALSE	TRUE	FALSE	TRUE	FALSE	TRUE	FALSE	TRUE	TRUE	TRUE	TRUE	TRUE	TRUE	TRUE	FALSE	TRUE	TRUE	TRUE	TRUE	FALSE	TRUE	TRUE	TRUE	TRUE	TRUE	TRUE	TRUE	Yes - University ethics approval	25	https://www.sciencedirect.com/science/article/pii/S0278584620302876?via%3Dihub
55	Liu, F., et al. (2024). "Atractylodin ameliorates lipopolysaccharide-induced depressive-like behaviors in mice through reducing neuroinflammation and neuronal damage." Journal of Neuroimmunology 390: 578349.	2024	TRUE	TRUE	FALSE	FALSE	FALSE	FALSE	FALSE	FALSE	FALSE	FALSE	FALSE	TRUE	FALSE	TRUE	FALSE	TRUE	TRUE	TRUE	TRUE	TRUE	FALSE	TRUE	TRUE	TRUE	FALSE	FALSE	TRUE	TRUE	TRUE	TRUE	TRUE	TRUE	TRUE	The animal experiments were approved by the local experimental ethics committee as well as the institutional animal care and use committee.	19	https://www.sciencedirect.com/science/article/pii/S0165572824000675
56	Liu, H., et al. (2023). "Anti-depression-like effect of Mogroside V is related to the inhibition of inflammatory and oxidative stress pathways." European Journal of Pharmacology 955: 175828.	2023	TRUE	TRUE	TRUE	TRUE	FALSE	FALSE	FALSE	TRUE	TRUE	FALSE	FALSE	TRUE	TRUE	TRUE	FALSE	TRUE	TRUE	TRUE	TRUE	TRUE	FALSE	TRUE	TRUE	TRUE	TRUE	FALSE	TRUE	TRUE	TRUE	TRUE	TRUE	TRUE	TRUE	In this study, all animal experimental conditions were approved by the guidelines in accordance with the animal care and use mandated by the Committee of the Minzu University of China (ECMUC2019001AO).	25	https://www.sciencedirect.com/science/article/pii/S0014299923003394?via%3Dihub#sec2
57	Liu, L., et al. (2024). "Running exercise alleviates hippocampal neuroinflammation and shifts the balance of microglial M1/M2 polarization through adiponectin/AdipoR1 pathway activation in mice exposed to chronic unpredictable stress." Molecular Psychiatry.	2024	TRUE	TRUE	TRUE	TRUE	TRUE	FALSE	TRUE	TRUE	TRUE	FALSE	TRUE	TRUE	TRUE	TRUE	TRUE	TRUE	TRUE	TRUE	TRUE	TRUE	FALSE	TRUE	TRUE	TRUE	TRUE	TRUE	TRUE	TRUE	TRUE	TRUE	TRUE	TRUE	TRUE	All experimental procedures were approved by the Animal Care Committee of Chongqing Medical University and conducted in accordance with the National Institutes of Health Guide for the Care and Use of Laboratory Animals.	30	https://www.nature.com/articles/s41380-024-02464-1
58	Liu, S., et al. (2024). "The antidepressant effects of protein arginine methyltransferase 2 involve neuroinflammation." Neurochemistry International 176: 105728.	2024	TRUE	TRUE	FALSE	TRUE	FALSE	FALSE	FALSE	TRUE	TRUE	FALSE	FALSE	TRUE	FALSE	TRUE	FALSE	TRUE	TRUE	TRUE	TRUE	TRUE	FALSE	TRUE	TRUE	TRUE	TRUE	FALSE	TRUE	TRUE	TRUE	TRUE	TRUE	TRUE	TRUE	The experimental protocol was approved by the Experimental Animal Ethics Committee of Guilin Medical College. The animal experiments of the project met the requirements of animal welfare ethics and passed the animal welfare ethics investigation by IACUC of Guilin Medical University	23	https://www.sciencedirect.com/science/article/pii/S019701862400055X?via%3Dihub
59	Lu J, Shao RH, Hu L, et al. Potential antiinflammatory effects of acupuncture in a chronic stress model of depression in rats. Neurosci Lett 2016;618:31–8. doi:10.1016/j.neulet.2016.02.040	2016	TRUE	TRUE	TRUE	TRUE	FALSE	FALSE	FALSE	TRUE	TRUE	TRUE	TRUE	TRUE	FALSE	TRUE	FALSE	TRUE	TRUE	TRUE	TRUE	TRUE	FALSE	TRUE	TRUE	TRUE	TRUE	TRUE	TRUE	TRUE	TRUE	TRUE	TRUE	TRUE	TRUE	No - Conformed to guidelines	27	https://www.sciencedirect.com/science/article/pii/S0304394016301069?via%3Dihub
60	Lu, R., et al. (2023). "Echinacoside exerts antidepressant-like effects through enhancing BDNF-CREB pathway and inhibiting neuroinflammation via regulating microglia M1/M2 polarization and JAK1/STAT3 pathway." Frontiers in Pharmacology 13: 993483.	2023	TRUE	TRUE	TRUE	TRUE	FALSE	FALSE	FALSE	TRUE	TRUE	TRUE	FALSE	TRUE	FALSE	TRUE	FALSE	TRUE	TRUE	TRUE	TRUE	TRUE	FALSE	TRUE	TRUE	TRUE	FALSE	FALSE	TRUE	TRUE	TRUE	TRUE	TRUE	TRUE	TRUE	This experiment was conducted by the Regulations on the Management of Laboratory Animals and the Guide for the Care and Use of Laboratory Animals of Henan University of Traditional Chinese Medicine, promulgated by the National Science and Technology Commission of the People’s Republic of China.	24	https://www.ncbi.nlm.nih.gov/pmc/articles/PMC9846169/
61	Luo Y, Kuang S, Li H, et al. cAMP/PKA-CREB-BDNF signaling pathway in hippocampus mediates cyclooxygenase 2-induced learning/memory deficits of rats subjected to chronic unpredictable mild stress. Oncotarget 2017;8:35558–72. doi:10.18632/oncotarget.16009	2017	TRUE	TRUE	TRUE	TRUE	FALSE	TRUE	TRUE	TRUE	TRUE	FALSE	FALSE	TRUE	FALSE	TRUE	FALSE	TRUE	TRUE	TRUE	TRUE	TRUE	FALSE	TRUE	TRUE	TRUE	TRUE	TRUE	TRUE	TRUE	TRUE	TRUE	TRUE	TRUE	TRUE	Yes - University ethics approval	27	https://www.ncbi.nlm.nih.gov/pmc/articles/PMC5482598/
62	Ma, X., et al. (2024). "Sestrin2 attenuates depressive-like behaviors and neuroinflammation in CUMS mice through inhibiting ferroptosis." NeuroReport 35(3): 143-151.	2024	TRUE	TRUE	FALSE	FALSE	FALSE	FALSE	FALSE	FALSE	TRUE	FALSE	FALSE	TRUE	FALSE	TRUE	FALSE	TRUE	TRUE	TRUE	TRUE	TRUE	TRUE	TRUE	TRUE	TRUE	TRUE	TRUE	TRUE	TRUE	TRUE	TRUE	TRUE	TRUE	TRUE	All animal studies and experimental procedures were approved by the animal care and use committee of the animal facility at The Second Affiliated Hospital Of Xi’an Jiaotong University (Approval No. 2023402).	23	https://journals.lww.com/neuroreport/pages/articleviewer.aspx?year=2024&issue=02020&article=00001&type=Fulltext
63	Mehrpouya S, Nahavandi A, Khojasteh F, et al. Iron administration prevents BDNF decrease and depressive-like behavior following chronic stress. Brain Res 2015;1596:79–87. doi:10.1016/j.brainres.2014.10.057	2015	TRUE	TRUE	TRUE	TRUE	FALSE	FALSE	FALSE	TRUE	TRUE	FALSE	FALSE	TRUE	FALSE	TRUE	FALSE	TRUE	TRUE	TRUE	TRUE	TRUE	FALSE	TRUE	TRUE	TRUE	TRUE	FALSE	TRUE	TRUE	TRUE	TRUE	TRUE	TRUE	TRUE	Yes - University ethics approval	24	https://www.sciencedirect.com/science/article/pii/S0006899314014796?via%3Dihub
64	Özdamar Ünal G, Hekimler Öztürk K, Erkılınç G, et al. Maternal prenatal stress and depression-like behavior associated with Hippocampal and cortical neuroinflammation in the offspring: An experimental study. Int J Dev Neurosci 2022;82:231–42. doi:10.1002/jdn.10176	2022	TRUE	TRUE	TRUE	TRUE	FALSE	FALSE	FALSE	TRUE	FALSE	TRUE	TRUE	TRUE	TRUE	TRUE	TRUE	TRUE	TRUE	TRUE	TRUE	TRUE	FALSE	TRUE	TRUE	TRUE	TRUE	FALSE	TRUE	TRUE	TRUE	TRUE	TRUE	TRUE	TRUE	Yes - Ethical approval number	27	https://onlinelibrary.wiley.com/doi/epdf/10.1002/jdn.10176
65	Pan, S. M., et al. (2024). "Unraveling the potential of Morinda officinalis oligosaccharides as an adjuvant of escitalopram in depression treatment and exploring the underlying mechanisms." Journal of Ethnopharmacology 328.	2024	TRUE	TRUE	FALSE	TRUE	FALSE	FALSE	FALSE	TRUE	TRUE	FALSE	FALSE	TRUE	FALSE	TRUE	FALSE	TRUE	TRUE	TRUE	TRUE	TRUE	TRUE	TRUE	TRUE	TRUE	FALSE	FALSE	TRUE	TRUE	TRUE	TRUE	TRUE	TRUE	TRUE	The animal experiments of this study were approved and governed by the Ethics Committee of Suzhou Guangji Hospital (Approve no. 2020-006).	23	https://www.sciencedirect.com/science/article/pii/S0378874124004239?via%3Dihub#bib56
66	Park HJ, Shim HS, Shim I. The Differential Role of Cytokines on Stress Responses in a Menopause Rat Model. Front Psychiatry 2020;11:577561. doi:10.3389/fpsyt.2020.577561	2020	TRUE	TRUE	TRUE	TRUE	FALSE	FALSE	FALSE	TRUE	TRUE	FALSE	FALSE	TRUE	FALSE	TRUE	FALSE	TRUE	TRUE	TRUE	TRUE	TRUE	FALSE	TRUE	TRUE	TRUE	TRUE	FALSE	TRUE	TRUE	TRUE	TRUE	TRUE	TRUE	TRUE	Yes - University ethics approval	24	https://www.ncbi.nlm.nih.gov/pmc/articles/PMC7710853/
67	Patki G, Solanki N, Atrooz F, et al. Depression, anxiety-like behavior and memory impairment are associated with increased oxidative stress and inflammation in a rat model of social stress. Brain Res 2013;1539:73–86. doi:10.1016/j.brainres.2013.09.033	2013	TRUE	TRUE	TRUE	TRUE	FALSE	FALSE	FALSE	TRUE	TRUE	TRUE	TRUE	TRUE	FALSE	TRUE	FALSE	TRUE	TRUE	TRUE	TRUE	TRUE	FALSE	TRUE	TRUE	TRUE	TRUE	TRUE	TRUE	TRUE	TRUE	TRUE	TRUE	TRUE	TRUE	Yes - NIH guidelines, approved uni protocol but no approval number listed	27	https://www.sciencedirect.com/science/article/pii/S0006899313013073?via%3Dihub
68	Pavlov D, Bettendorff L, Gorlova A, et al. Neuroinflammation and aberrant Hippocampal plasticity in a mouse model of emotional stress evoked by exposure to ultrasound of alternating frequencies. Prog Neuro-Psychopharmacology Biol Psychiatry 2019;90:104–16. doi:10.1016/j.pnpbp.2018.11.014	2019	TRUE	TRUE	TRUE	TRUE	FALSE	FALSE	FALSE	TRUE	FALSE	FALSE	TRUE	TRUE	FALSE	TRUE	FALSE	TRUE	TRUE	TRUE	TRUE	TRUE	FALSE	TRUE	TRUE	TRUE	TRUE	TRUE	TRUE	TRUE	TRUE	TRUE	TRUE	TRUE	TRUE	Yes - In accordance with directive and approval of local veternarian committee	25	https://www.sciencedirect.com/science/article/pii/S0278584618305591?via%3Dihub
69	Posillico CK, Schwarz JM. An investigation into the effects of antenatal stressors on the postpartum neuroimmune profile and depressive-like behaviors. Behav Brain Res 2016;298:218–28. doi:10.1016/j.bbr.2015.11.011	2016	TRUE	TRUE	TRUE	TRUE	FALSE	FALSE	FALSE	FALSE	TRUE	TRUE	FALSE	TRUE	TRUE	TRUE	FALSE	TRUE	TRUE	TRUE	TRUE	TRUE	FALSE	TRUE	TRUE	TRUE	TRUE	TRUE	TRUE	TRUE	TRUE	TRUE	TRUE	TRUE	TRUE	Yes - Performed in accordance with the Institutional Animal Care and Use Committee of the University of Delaware and under the Guide for the Care and Use of Laboratory Animals of the National Institute of Health	26	https://www.sciencedirect.com/science/article/abs/pii/S0166432815302849?via=ihub
70	Qiao Y, Zhao J, Li C, et al. Effect of combined chronic predictable and unpredictable stress on depression-like symptoms in mice. Ann Transl Med 2020;8:942–942. doi:10.21037/atm-20-5168	2020	TRUE	TRUE	TRUE	TRUE	FALSE	FALSE	FALSE	TRUE	TRUE	FALSE	FALSE	TRUE	FALSE	TRUE	FALSE	TRUE	TRUE	TRUE	TRUE	TRUE	FALSE	TRUE	TRUE	TRUE	TRUE	TRUE	TRUE	TRUE	TRUE	TRUE	TRUE	TRUE	TRUE	Yes - Approved by an institute of biology	25	https://www.ncbi.nlm.nih.gov/pmc/articles/PMC7475446/
70	Qiao Y, Zhao J, Li C, et al. Effect of combined chronic predictable and unpredictable stress on depression-like symptoms in mice. Ann Transl Med 2020;8:942–942. doi:10.21037/atm-20-5168 REPEAT	2020	TRUE	TRUE	TRUE	TRUE	FALSE	FALSE	FALSE	TRUE	TRUE	FALSE	FALSE	TRUE	FALSE	TRUE	FALSE	TRUE	TRUE	TRUE	TRUE	TRUE	FALSE	TRUE	TRUE	TRUE	TRUE	TRUE	TRUE	TRUE	TRUE	TRUE	TRUE	TRUE	TRUE	Yes - Approved by an institute of biology	25	https://www.ncbi.nlm.nih.gov/pmc/articles/PMC7475446/
70	Qiao Y, Zhao J, Li C, et al. Effect of combined chronic predictable and unpredictable stress on depression-like symptoms in mice. Ann Transl Med 2020;8:942–942. doi:10.21037/atm-20-5168 REPEAT	2020	TRUE	TRUE	TRUE	TRUE	FALSE	FALSE	FALSE	TRUE	TRUE	FALSE	FALSE	TRUE	FALSE	TRUE	FALSE	TRUE	TRUE	TRUE	TRUE	TRUE	FALSE	TRUE	TRUE	TRUE	TRUE	TRUE	TRUE	TRUE	TRUE	TRUE	TRUE	TRUE	TRUE	Yes - Approved by an institute of biology	25	https://www.ncbi.nlm.nih.gov/pmc/articles/PMC7475446/
71	Qu H, Liu R, Chen J, et al. Aerobic exercise inhibits UCMS-depressed mice Hippocampal inflammatory response via activating Hippocampal miR-223/TLR4/MyD88-NF-κB pathway. Int J Environ Res Public Health 2020;17:2676. doi:10.3390/ijerph17082676	2020	TRUE	TRUE	TRUE	TRUE	FALSE	FALSE	FALSE	TRUE	TRUE	TRUE	TRUE	TRUE	TRUE	TRUE	FALSE	TRUE	TRUE	TRUE	TRUE	TRUE	FALSE	TRUE	TRUE	TRUE	TRUE	FALSE	TRUE	TRUE	TRUE	TRUE	TRUE	TRUE	TRUE	Yes - Approved by committee of laboratory animals	27	https://www.ncbi.nlm.nih.gov/pmc/articles/PMC7216071/
72	Reguilón MD, Ferrer-Pérez C, Manzanedo C, et al. Ethanol intake in male mice exposed to social defeat: Environmental enrichment potentiates resilience. Neurobiol Stress 2021;15. doi:10.1016/j.ynstr.2021.100413	2021	TRUE	TRUE	TRUE	TRUE	FALSE	FALSE	FALSE	TRUE	FALSE	TRUE	FALSE	TRUE	TRUE	TRUE	FALSE	TRUE	TRUE	TRUE	TRUE	TRUE	FALSE	TRUE	TRUE	TRUE	TRUE	TRUE	TRUE	TRUE	TRUE	TRUE	TRUE	TRUE	TRUE	yes - European Council Directive and uni ethics	26	https://www.ncbi.nlm.nih.gov/pmc/articles/PMC8591477/
73	Réus GZ, Fernandes GC, de Moura AB, et al. Early life experience contributes to the developmental programming of depressive-like behaviour, neuroinflammation and oxidative stress. J Psychiatr Res 2017;95:196–207. doi:10.1016/j.jpsychires.2017.08.020	2017	TRUE	TRUE	TRUE	TRUE	FALSE	FALSE	FALSE	TRUE	FALSE	FALSE	FALSE	TRUE	FALSE	TRUE	FALSE	TRUE	TRUE	TRUE	TRUE	TRUE	FALSE	TRUE	TRUE	TRUE	TRUE	TRUE	TRUE	TRUE	TRUE	TRUE	TRUE	TRUE	TRUE	Yes- NIH guidelines, local ethics committee (has protocol number)	24	https://www.sciencedirect.com/science/article/abs/pii/S0022395617305356?via=ihub
74	Ruilian L, Honglin Q, Jun X, et al. H2S-mediated aerobic exercise antagonizes the Hippocampal inflammatory response in UCMS-depressed mice. J Affect Disord 2021;283:410–9. doi:10.1016/j.jad.2021.02.005	2021	TRUE	TRUE	TRUE	TRUE	FALSE	FALSE	FALSE	TRUE	TRUE	TRUE	TRUE	TRUE	FALSE	TRUE	TRUE	TRUE	TRUE	TRUE	TRUE	TRUE	FALSE	TRUE	TRUE	TRUE	TRUE	FALSE	TRUE	TRUE	TRUE	TRUE	TRUE	TRUE	TRUE	Yes - University ethics committee, approval number provided	27	https://www.sciencedirect.com/science/article/pii/S0165032721001130
75	Ryu, D., et al. (2022). "Luteolin-7-O-Glucuronide Improves Depression-like and Stress Coping Behaviors in Sleep Deprivation Stress Model by Activation of the BDNF Signaling." Nutrients 14(16).	2022	TRUE	TRUE	TRUE	TRUE	FALSE	FALSE	FALSE	TRUE	FALSE	FALSE	FALSE	TRUE	FALSE	TRUE	FALSE	TRUE	TRUE	TRUE	TRUE	TRUE	FALSE	TRUE	TRUE	TRUE	TRUE	TRUE	TRUE	TRUE	TRUE	TRUE	TRUE	TRUE	TRUE	All experimental protocols were approved by the Institutional Animal Care and Use Committee (IACUC) of Ajou University (Approval Number 2020-0052).	24	https://www.ncbi.nlm.nih.gov/pmc/articles/PMC9412559/
76	Saral Ö, Şahin H, Saral S, et al. Bee pollen increases Hippocampal brain-derived neurotrophic factor and suppresses neuroinflammation in adult rats with chronic immobilization stress. Neurosci Lett 2022;766:136342. doi:10.1016/j.neulet.2021.136342	2022	TRUE	TRUE	TRUE	TRUE	FALSE	FALSE	FALSE	TRUE	FALSE	FALSE	FALSE	TRUE	FALSE	TRUE	FALSE	TRUE	TRUE	TRUE	TRUE	TRUE	FALSE	TRUE	TRUE	TRUE	TRUE	TRUE	TRUE	TRUE	TRUE	TRUE	TRUE	TRUE	TRUE	Yes - University ethics committee	24	https://www.sciencedirect.com/science/article/abs/pii/S0304394021007217?via=ihub
77	Shen, J., et al. (2024). "Acupuncture alleviates CUMS-induced depression-like behaviors of rats by regulating oxidative stress, neuroinflammation and ferroptosis." Brain Research 1826: 148715.	2024	TRUE	TRUE	TRUE	TRUE	FALSE	FALSE	FALSE	TRUE	TRUE	FALSE	FALSE	TRUE	TRUE	TRUE	TRUE	TRUE	TRUE	TRUE	TRUE	TRUE	TRUE	TRUE	TRUE	TRUE	TRUE	FALSE	TRUE	TRUE	TRUE	TRUE	TRUE	TRUE	TRUE	The Xiamen University Animal Ethics Committee (License No. XMULAC202110062) granted approval for all experiments detailed in this study. All experiments were implemented in compliance with the ARRIVE guidelines. The number of animals used in this experiment was minimized and we attempted to minimize the animals' suffering.	27	https://www.sciencedirect.com/science/article/pii/S0006899323004869#s0010
78	Shi W, Zhang S, Lu Y, et al. T cell responses in depressed mice induced by chronic unpredictable mild stress. J Affect Disord 2022;296:150–6. doi:10.1016/j.jad.2021.09.064	2022	TRUE	TRUE	TRUE	TRUE	FALSE	FALSE	FALSE	TRUE	TRUE	FALSE	FALSE	TRUE	FALSE	TRUE	FALSE	TRUE	TRUE	TRUE	TRUE	TRUE	FALSE	TRUE	TRUE	TRUE	TRUE	TRUE	TRUE	TRUE	TRUE	TRUE	TRUE	TRUE	TRUE	Yes - Hospital guidelines for animal studies (approval number provided)	25	https://www.sciencedirect.com/science/article/pii/S0165032721010235
79	Ślusarczyk J, Trojan E, Głombik K, et al. Prenatal stress is a vulnerability factor for altered morphology and biological activity of microglia cells. Front Cell Neurosci 2015;9. doi:10.3389/fncel.2015.00082	2015	TRUE	TRUE	TRUE	TRUE	FALSE	FALSE	FALSE	TRUE	TRUE	FALSE	FALSE	TRUE	FALSE	TRUE	TRUE	TRUE	TRUE	TRUE	TRUE	TRUE	FALSE	TRUE	TRUE	TRUE	TRUE	TRUE	TRUE	TRUE	TRUE	TRUE	TRUE	TRUE	TRUE	Yes - National Institutes of Health Guidelines and local ethics committee	26	https://www.ncbi.nlm.nih.gov/pmc/articles/PMC4357262/
80	Stanley SC, Brooks SD, Butcher JT, et al. Protective effect of sex on chronic stress- and depressive behavior-induced vascular dysfunction in BALB/cJ mice. J Appl Physiol 2014;117:959–70. doi:10.1152/japplphysiol.00537.2014	2014	TRUE	TRUE	TRUE	TRUE	FALSE	FALSE	FALSE	TRUE	FALSE	TRUE	FALSE	TRUE	TRUE	TRUE	FALSE	TRUE	TRUE	TRUE	TRUE	TRUE	FALSE	TRUE	TRUE	TRUE	TRUE	TRUE	TRUE	TRUE	TRUE	TRUE	TRUE	TRUE	TRUE	Yes - Institutional animal care and use committee	26	https://www.ncbi.nlm.nih.gov/pmc/articles/PMC4217050/
80	Stanley SC, Brooks SD, Butcher JT, et al. Protective effect of sex on chronic stress- and depressive behavior-induced vascular dysfunction in BALB/cJ mice. J Appl Physiol 2014;117:959–70. doi:10.1152/japplphysiol.00537.2014	2014	TRUE	TRUE	TRUE	TRUE	FALSE	FALSE	FALSE	TRUE	FALSE	TRUE	FALSE	TRUE	TRUE	TRUE	FALSE	TRUE	TRUE	TRUE	TRUE	TRUE	FALSE	TRUE	TRUE	TRUE	TRUE	TRUE	TRUE	TRUE	TRUE	TRUE	TRUE	TRUE	TRUE	Yes - Institutional animal care and use committee	26	https://www.ncbi.nlm.nih.gov/pmc/articles/PMC4217050/
81	Strekalova, T., et al. (2023). "Resilience and Vulnerability to Stress-Induced Anhedonia: Unveiling Brain Gene Expression and Mitochondrial Dynamics in a Mouse Chronic Stress Depression Model." Biomolecules 13(12): 1782.	2023	TRUE	TRUE	TRUE	TRUE	FALSE	FALSE	FALSE	TRUE	FALSE	TRUE	FALSE	TRUE	FALSE	TRUE	TRUE	TRUE	TRUE	TRUE	TRUE	TRUE	FALSE	TRUE	TRUE	TRUE	TRUE	TRUE	TRUE	TRUE	TRUE	TRUE	TRUE	TRUE	TRUE	All experiments were carried out in accordance with the European Communities Council Directive for the care and use of laboratory animals 2010/63/EU upon approval by the Ethical Committee of MSMU #11-18-2018/2019 on animal care and welfare and in compliance with ARRIVE guidelines	26	https://www.mdpi.com/2218-273X/13/12/1782
82	Su WJ, Zhang T, Jiang CL, Wang W. Clemastine Alleviates Depressive-Like Behavior Through Reversing the Imbalance of Microglia-Related Pro-inflammatory State in Mouse Hippocampus. Front Cell Neurosci. 2018;12:412. doi:10.3389/fncel.2018.00412	2018	TRUE	TRUE	TRUE	TRUE	FALSE	FALSE	FALSE	TRUE	TRUE	TRUE	FALSE	TRUE	TRUE	TRUE	FALSE	TRUE	TRUE	TRUE	TRUE	TRUE	FALSE	TRUE	TRUE	TRUE	TRUE	FALSE	TRUE	TRUE	TRUE	TRUE	TRUE	TRUE	TRUE	Yes - University authorization	26	https://www.frontiersin.org/articles/10.3389/fncel.2018.00412/full
83	Su WJ, Zhang Y, Chen Y, et al. NLRP3 gene knockout blocks NF-κB and MAPK signaling pathway in UCMS-induced depression mouse model. Behav Brain Res. 2017;322(Pt A):1-8. doi:10.1016/j.bbr.2017.01.018	2017	TRUE	TRUE	TRUE	TRUE	FALSE	FALSE	FALSE	TRUE	TRUE	TRUE	FALSE	TRUE	FALSE	TRUE	FALSE	TRUE	TRUE	TRUE	TRUE	TRUE	FALSE	TRUE	TRUE	TRUE	TRUE	TRUE	TRUE	TRUE	TRUE	TRUE	TRUE	TRUE	TRUE	Yes - University ethics approval	26	https://www.sciencedirect.com/science/article/pii/S0166432817300591?via%3Dihub
84	Su, L., et al. (2024). "Total paeony glycoside relieves neuroinflammation to exert antidepressant effect via the interplay between NLRP3 inflammasome, pyroptosis and autophagy." Phytomedicine 128.	2024	TRUE	TRUE	TRUE	TRUE	FALSE	FALSE	FALSE	TRUE	TRUE	TRUE	FALSE	TRUE	TRUE	TRUE	FALSE	TRUE	TRUE	TRUE	TRUE	TRUE	FALSE	TRUE	TRUE	TRUE	TRUE	FALSE	TRUE	TRUE	TRUE	TRUE	TRUE	TRUE	TRUE	All experiments were conducted under permission from Jilin Agriculture University Ethics Committee of Experimental Animals (No.2020 11 18 001).	26	https://www.sciencedirect.com/science/article/pii/S0944711324001831?via%3Dihub#sec0002
85	Szyszkowicz JK, Wong A, Anisman H, et al. Implications of the gut microbiota in vulnerability to the social avoidance effects of chronic social defeat in male mice. Brain Behav Immun 2017;66:45–55. doi:10.1016/j.bbi.2017.06.009	2017	TRUE	TRUE	TRUE	TRUE	FALSE	FALSE	FALSE	TRUE	FALSE	TRUE	FALSE	TRUE	TRUE	TRUE	FALSE	TRUE	TRUE	TRUE	TRUE	TRUE	FALSE	TRUE	TRUE	TRUE	TRUE	TRUE	TRUE	TRUE	TRUE	TRUE	TRUE	TRUE	TRUE	Yes - Approved by university and met guidelines set ouy by the Canadian Council on Animal care	26	https://www.sciencedirect.com/science/article/abs/pii/S0889159117301988?via=ihub
86	Tagliari B, Dos Santos TM, Cunha AA, et al. Chronic variable stress induces oxidative stress and decreases butyrylcholinesterase activity in blood of rats. J Neural Transm 2010;117:1067–76. doi:10.1007/s00702-010-0445-0	2010	TRUE	TRUE	TRUE	TRUE	FALSE	FALSE	FALSE	TRUE	TRUE	FALSE	FALSE	TRUE	FALSE	TRUE	FALSE	TRUE	TRUE	TRUE	TRUE	TRUE	TRUE	TRUE	TRUE	TRUE	TRUE	TRUE	TRUE	TRUE	TRUE	TRUE	TRUE	TRUE	TRUE	Yes - University ethics approval and followed government guidelines for care	26	https://link.springer.com/article/10.1007/s00702-010-0445-0
87	Tagliari B, Tagliari AP, Schmitz F, da Cunha AA, Dalmaz C, Wyse AT. Chronic variable stress alters inflammatory and cholinergic parameters in hippocampus of rats. Neurochem Res. 2011;36(3):487-493. doi:10.1007/s11064-010-0367-0	2011	TRUE	TRUE	TRUE	TRUE	FALSE	FALSE	FALSE	TRUE	TRUE	TRUE	FALSE	TRUE	FALSE	TRUE	FALSE	TRUE	TRUE	TRUE	TRUE	TRUE	TRUE	TRUE	TRUE	TRUE	TRUE	TRUE	TRUE	TRUE	TRUE	TRUE	TRUE	TRUE	TRUE	Yes - University ethics approval	27	https://link.springer.com/article/10.1007/s11064-010-0367-0
88	Tang CF, Wang CY, Wang JH, et al. Short-Chain Fatty Acids Ameliorate Depressive-like Behaviors of High Fructose-Fed Mice by Rescuing Hippocampal Neurogenesis Decline and Blood-Brain Barrier Damage. Nutrients. 2022;14(9):1882. Published 2022 Apr 29. doi:10.3390/nu14091882	2022	TRUE	TRUE	TRUE	TRUE	FALSE	FALSE	FALSE	TRUE	FALSE	TRUE	TRUE	TRUE	FALSE	TRUE	FALSE	TRUE	TRUE	FALSE	TRUE	TRUE	FALSE	TRUE	TRUE	TRUE	TRUE	FALSE	TRUE	TRUE	TRUE	TRUE	TRUE	TRUE	TRUE	Yes - University ethics approval	24	https://www.ncbi.nlm.nih.gov/pmc/articles/PMC9105414/
89	Tang J, Yu W, Chen S, et al. Microglia Polarization and Endoplasmic Reticulum Stress in Chronic Social Defeat Stress Induced Depression Mouse. Neurochem Res 2018;43:985–94. doi:10.1007/s11064-018-2504-0	2018	TRUE	TRUE	TRUE	TRUE	FALSE	FALSE	FALSE	TRUE	FALSE	FALSE	FALSE	TRUE	FALSE	TRUE	FALSE	TRUE	TRUE	TRUE	TRUE	TRUE	FALSE	TRUE	TRUE	TRUE	TRUE	FALSE	TRUE	TRUE	TRUE	TRUE	TRUE	TRUE	TRUE	Yes - Approved by university ethics committee and followed guidelines for internation council for laboratory animal science	23	https://link.springer.com/article/10.1007/s11064-018-2504-0
90	Tang Y, Yang J, Ye C, et al. miR-182 mediated the inhibitory effects of NF-κB on the GPR39/CREB/BDNF pathway in the hippocampus of mice with depressive-like behaviors. Behav Brain Res 2022;418:113647. doi:10.1016/j.bbr.2021.113647 REPEAT	2022	TRUE	TRUE	TRUE	TRUE	FALSE	FALSE	FALSE	TRUE	TRUE	FALSE	FALSE	TRUE	FALSE	TRUE	TRUE	TRUE	TRUE	TRUE	TRUE	TRUE	FALSE	TRUE	TRUE	TRUE	TRUE	FALSE	TRUE	TRUE	TRUE	TRUE	TRUE	TRUE	TRUE	Yes - Institutional animal care and use of uni and following guide for care and use of laboratory animals	25	https://www.sciencedirect.com/science/article/abs/pii/S0166432821005350?via=ihub
90	Tang Y, Yang J, Ye C, et al. miR-182 mediated the inhibitory effects of NF-κB on the GPR39/CREB/BDNF pathway in the hippocampus of mice with depressive-like behaviors. Behav Brain Res 2022;418:113647. doi:10.1016/j.bbr.2021.113647 REPEATS	2022	TRUE	TRUE	TRUE	TRUE	FALSE	FALSE	FALSE	TRUE	TRUE	FALSE	FALSE	TRUE	FALSE	TRUE	TRUE	TRUE	TRUE	TRUE	TRUE	TRUE	FALSE	TRUE	TRUE	TRUE	TRUE	FALSE	TRUE	TRUE	TRUE	TRUE	TRUE	TRUE	TRUE	Yes - Institutional animal care and use of uni and following guide for care and use of laboratory animals	25	https://www.sciencedirect.com/science/article/abs/pii/S0166432821005350?via=ihub
91	Tao W, Dong Y, Su Q, et al. Liquiritigenin reverses depression-like behavior in unpredictable chronic mild stress-induced mice by regulating PI3K/Akt/mTOR mediated BDNF/TrkB pathway. Behav Brain Res. 2016;308:177-186. doi:10.1016/j.bbr.2016.04.039	2016	TRUE	TRUE	TRUE	TRUE	FALSE	FALSE	FALSE	FALSE	TRUE	TRUE	TRUE	TRUE	FALSE	TRUE	FALSE	TRUE	TRUE	TRUE	TRUE	TRUE	FALSE	TRUE	TRUE	TRUE	FALSE	FALSE	TRUE	TRUE	TRUE	TRUE	TRUE	TRUE	TRUE	No ethics mentioned	24	https://www.sciencedirect.com/science/article/pii/S016643281630242X?via%3Dihub
92	Tao Y, Gao K, Shen B, Zhang K, Zhang Z, Wang C. MicroRNA-135b-5p Downregulation Causes Antidepressant Effects by Regulating SIRT1 Expression. Biochem Genet. 2021;59(6):1582-1598. doi:10.1007/s10528-021-10076-5	2021	TRUE	TRUE	TRUE	TRUE	FALSE	FALSE	FALSE	TRUE	TRUE	TRUE	FALSE	TRUE	FALSE	TRUE	FALSE	TRUE	TRUE	TRUE	TRUE	TRUE	FALSE	TRUE	TRUE	TRUE	TRUE	FALSE	TRUE	TRUE	TRUE	TRUE	TRUE	TRUE	TRUE	yes - Hospital approval	25	https://link.springer.com/article/10.1007/s10528-021-10076-5
93	Tianzhu Z, Shihai Y, Juan D. Antidepressant-like effects of cordycepin in a mice model of chronic unpredictable mild stress. Evidence-based Complement Altern Med 2014;2014:438506. doi:10.1155/2014/438506	2014	TRUE	TRUE	TRUE	TRUE	FALSE	FALSE	FALSE	TRUE	TRUE	FALSE	FALSE	TRUE	TRUE	TRUE	TRUE	TRUE	TRUE	TRUE	TRUE	TRUE	FALSE	TRUE	TRUE	TRUE	TRUE	TRUE	TRUE	TRUE	TRUE	TRUE	TRUE	TRUE	TRUE	Yes - Performed in accordance with the NIH Guide, approval not stated	27	https://www.ncbi.nlm.nih.gov/pmc/articles/PMC4284936/
94	Virijevic, K., et al. (2024). "Chronic mild stress-induced dysregulation of MAPK and PI3K/AKT signaling in the hippocampus and medial prefrontal cortex of WKY female rats." Neuroscience Letters 825: 137709.	2024	TRUE	TRUE	TRUE	TRUE	FALSE	FALSE	FALSE	TRUE	FALSE	FALSE	FALSE	TRUE	FALSE	TRUE	FALSE	TRUE	TRUE	TRUE	TRUE	TRUE	FALSE	TRUE	TRUE	TRUE	FALSE	TRUE	TRUE	TRUE	TRUE	TRUE	TRUE	TRUE	TRUE	Experiments were performed in such a way to minimize pain of the animals according to the recommendations of the Ethical Committee for the use of laboratory animals of the “Vinca” Institute based on Directive 2010/63/EU. All procedures with animals were approved by Ethical Committee for the use of laboratory animals of the “Vinca” Institute and Ministry of Agriculture and Environmental Protection…	23	https://www.sciencedirect.com/science/article/pii/S0304394024000867?via%3Dihub#s0010
95	Wang M, Yan S, Zhou Y, et al. Trans -Cinnamaldehyde Reverses Depressive-Like Behaviors in Chronic Unpredictable Mild Stress Rats by Inhibiting NF- B/NLRP3 Inflammasome Pathway. Evidence-based Complement Altern Med 2020;2020:4572185. doi:10.1155/2020/4572185	2020	TRUE	TRUE	TRUE	TRUE	FALSE	FALSE	FALSE	TRUE	TRUE	FALSE	FALSE	TRUE	TRUE	TRUE	FALSE	TRUE	TRUE	TRUE	TRUE	TRUE	FALSE	TRUE	TRUE	TRUE	TRUE	FALSE	TRUE	TRUE	TRUE	TRUE	TRUE	TRUE	TRUE	Yes - University ethics approval	25	https://www.ncbi.nlm.nih.gov/pmc/articles/PMC7155764/
96	Wang W, Yang J, Xu J, et al. Effects of High-fat Diet and Chronic Mild Stress on Depression-like Behaviors and Levels of Inflammatory Cytokines in the hippocampus and Prefrontal Cortex of Rats. Neuroscience 2022;480:178–93. doi:10.1016/j.neuroscience.2021.11.015	2022	TRUE	TRUE	TRUE	TRUE	FALSE	FALSE	FALSE	TRUE	TRUE	TRUE	FALSE	TRUE	FALSE	TRUE	FALSE	TRUE	TRUE	TRUE	TRUE	TRUE	FALSE	TRUE	TRUE	TRUE	TRUE	TRUE	TRUE	TRUE	TRUE	TRUE	TRUE	TRUE	TRUE	Yes- University approval and carried out in accordance to NIH guidelines	26	https://www.sciencedirect.com/science/article/abs/pii/S030645222100573X?via=ihub
97	Wang W, Zheng L, Xu L, Tu J, Gu X. Pinocembrin mitigates depressive-like behaviors induced by chronic unpredictable mild stress through ameliorating neuroinflammation and apoptosis. Mol Med. 2020;26(1):53. Published 2020 May 27. doi:10.1186/s10020-020-00179-x	2020	TRUE	TRUE	TRUE	TRUE	FALSE	FALSE	FALSE	TRUE	TRUE	TRUE	FALSE	TRUE	FALSE	TRUE	FALSE	TRUE	TRUE	TRUE	TRUE	TRUE	FALSE	TRUE	TRUE	TRUE	TRUE	FALSE	TRUE	TRUE	TRUE	TRUE	TRUE	TRUE	TRUE	Yes - University ethics approval	25	https://www.ncbi.nlm.nih.gov/pmc/articles/PMC7251698/
98	Wang YL, Han QQ, Gong WQ, et al. Microglial activation mediates chronic mild stress-induced depressive- and anxiety-like behavior in adult rats. J Neuroinflammation 2018;15:21. doi:10.1186/s12974-018-1054-3	2018	TRUE	TRUE	FALSE	TRUE	FALSE	FALSE	FALSE	TRUE	TRUE	FALSE	TRUE	TRUE	FALSE	TRUE	FALSE	TRUE	TRUE	TRUE	TRUE	TRUE	FALSE	TRUE	TRUE	TRUE	TRUE	TRUE	TRUE	TRUE	TRUE	TRUE	TRUE	TRUE	TRUE	Yes - university ethics approvaland NIH guidelines - approval number	25	https://jneuroinflammation.biomedcentral.com/articles/10.1186/s12974-018-1054-3
99	Xia, J., et al. (2023). "The comparison of sex differences in depression-like behaviors and neuroinflammatory changes in a rat model of depression induced by chronic stress." Frontiers in Behavioral Neuroscience 16: 1059594.	2023	TRUE	TRUE	TRUE	TRUE	FALSE	FALSE	FALSE	FALSE	TRUE	FALSE	TRUE	TRUE	FALSE	TRUE	FALSE	TRUE	TRUE	TRUE	TRUE	TRUE	FALSE	TRUE	TRUE	TRUE	TRUE	FALSE	TRUE	TRUE	TRUE	TRUE	TRUE	TRUE	TRUE	Studies involving animals were performed with three Rs principles (Replace, Reduce, and Refine) according to internationally accepted standards. The animal experiment protocol was performed in accordance with the International Guiding Principles for Animal Research provided by the International Organizations of Medical Sciences (CIOMS) Council and was approved by the Bioethics Committee of Guangd…	24	https://www.frontiersin.org/journals/behavioral-neuroscience/articles/10.3389/fnbeh.2022.1059594/full
99	Xia, J., et al. (2023). "The comparison of sex differences in depression-like behaviors and neuroinflammatory changes in a rat model of depression induced by chronic stress." Frontiers in Behavioral Neuroscience 16: 1059594.	2023	TRUE	TRUE	TRUE	TRUE	FALSE	FALSE	FALSE	FALSE	TRUE	FALSE	TRUE	TRUE	FALSE	TRUE	FALSE	TRUE	TRUE	TRUE	TRUE	TRUE	FALSE	TRUE	TRUE	TRUE	TRUE	FALSE	TRUE	TRUE	TRUE	TRUE	TRUE	TRUE	TRUE	Studies involving animals were performed with three Rs principles (Replace, Reduce, and Refine) according to internationally accepted standards. The animal experiment protocol was performed in accordance with the International Guiding Principles for Animal Research provided by the International Organizations of Medical Sciences (CIOMS) Council and was approved by the Bioethics Committee of Guangd…	24	https://www.frontiersin.org/journals/behavioral-neuroscience/articles/10.3389/fnbeh.2022.1059594/full
100	Xiao, Y., et al. (2024). "The reduction of microglial efferocytosis is concomitant with depressive-like behavior in CUMS-treated mice." Journal of Affective Disorders 352: 76-86.	2024	TRUE	TRUE	TRUE	TRUE	FALSE	FALSE	FALSE	FALSE	TRUE	FALSE	TRUE	TRUE	TRUE	TRUE	TRUE	TRUE	TRUE	TRUE	TRUE	TRUE	FALSE	TRUE	TRUE	TRUE	TRUE	FALSE	TRUE	TRUE	TRUE	TRUE	TRUE	TRUE	TRUE	All experimental procedures were approved by the Ethics Committee of the University of Electronic Science and Technology of China and carried out in strict accordance with the National Institutes of Health Guide for the Care and Use of Laboratory Animals (8th edition, revised 2010).	26	https://www.sciencedirect.com/science/article/pii/S0165032724003549#s0010
101	Xie L, Gu Z, Liu H, et al. The Anti-Depressive Effects of Hesperidin and the Relative Mechanisms Based on the NLRP3 Inflammatory Signaling Pathway. Front Pharmacol 2020;11:1251. doi:10.3389/fphar.2020.01251	2020	TRUE	TRUE	TRUE	TRUE	FALSE	FALSE	FALSE	TRUE	TRUE	TRUE	FALSE	TRUE	FALSE	TRUE	FALSE	TRUE	TRUE	TRUE	TRUE	TRUE	FALSE	TRUE	TRUE	TRUE	TRUE	FALSE	TRUE	TRUE	TRUE	TRUE	TRUE	TRUE	TRUE	Yes - University approval	25	https://www.ncbi.nlm.nih.gov/pmc/articles/PMC7456860/
102	Yang Y, Xing MJ, Li Y, et al. Reduced NLRP3 inflammasome expression in the brain is associated with stress resilience. Psychoneuroendocrinology 2021;128. doi:10.1016/j.psyneuen.2021.105211	2021	TRUE	TRUE	TRUE	TRUE	FALSE	FALSE	FALSE	TRUE	FALSE	TRUE	FALSE	TRUE	FALSE	TRUE	FALSE	TRUE	TRUE	TRUE	TRUE	TRUE	FALSE	TRUE	TRUE	TRUE	TRUE	TRUE	TRUE	TRUE	TRUE	TRUE	TRUE	TRUE	TRUE	yes - University approval	25	https://www.sciencedirect.com/science/article/pii/S0306453021000858?via=ihub
103	Yang, Y., et al. (2023). "The role and mechanism of TGF-beta1 in the antidepressant-like effects of tetrahydrocurcumin." European Journal of Pharmacology 959: 176075.	2023	TRUE	TRUE	TRUE	TRUE	FALSE	FALSE	FALSE	TRUE	TRUE	FALSE	FALSE	TRUE	FALSE	TRUE	FALSE	TRUE	TRUE	TRUE	TRUE	TRUE	FALSE	TRUE	TRUE	TRUE	TRUE	FALSE	TRUE	TRUE	TRUE	TRUE	TRUE	TRUE	TRUE	All animal procedures received approval from the Committee on Animal Research Ethics at Kunming Medical University (KMMU2019025).	24	https://www.sciencedirect.com/science/article/pii/S0014299923005873
104	Youssef B, Ramadan KS, ElShebiney S, et al. Antidepressant-like effects of aqueous extracts of miswak (Salvadora persica) and date palm (Phoenix dactylifera) on depression-like behaviors using UCMS model in male rats. J Food Biochem 2022;46:e14164. doi:10.1111/jfbc.14164	2022	TRUE	TRUE	TRUE	TRUE	FALSE	FALSE	FALSE	TRUE	TRUE	FALSE	FALSE	TRUE	FALSE	TRUE	FALSE	TRUE	TRUE	TRUE	TRUE	TRUE	FALSE	TRUE	TRUE	TRUE	TRUE	TRUE	TRUE	TRUE	TRUE	TRUE	TRUE	TRUE	TRUE	Yes - Performed according to ethic standards approved by NRC ethics committee	25	https://onlinelibrary.wiley.com/doi/10.1111/jfbc.14164
105	Yue N, Li B, Yang L, et al. Electro-acupuncture alleviates chronic unpredictable stress-induced depressive-and anxiety-like behavior and Hippocampal neuroinflammation in rat model of depression. Front Mol Neurosci 2018;11:149. doi:10.3389/fnmol.2018.00149	2018	TRUE	TRUE	TRUE	TRUE	FALSE	FALSE	FALSE	TRUE	TRUE	TRUE	TRUE	TRUE	FALSE	TRUE	FALSE	TRUE	TRUE	TRUE	TRUE	TRUE	FALSE	TRUE	TRUE	TRUE	TRUE	FALSE	TRUE	TRUE	TRUE	TRUE	TRUE	TRUE	TRUE	Yes - National approval and University approval	26	https://www.ncbi.nlm.nih.gov/pmc/articles/PMC6007169/
106	Zavvari F, Nahavandi A, Shahbazi A. Neuroprotective effects of cerium oxide nanoparticles on experimental stress-induced depression in male rats. J Chem Neuroanat 2020;106:101799. doi:10.1016/j.jchemneu.2020.101799	2020	TRUE	TRUE	TRUE	TRUE	FALSE	FALSE	FALSE	TRUE	TRUE	TRUE	FALSE	TRUE	FALSE	TRUE	TRUE	TRUE	TRUE	TRUE	TRUE	TRUE	FALSE	TRUE	TRUE	TRUE	TRUE	TRUE	TRUE	TRUE	TRUE	TRUE	TRUE	TRUE	TRUE	Yes - University ethics approvaland based on NIH guide	27	https://www.sciencedirect.com/science/article/pii/S0891061820300685
107	Zhai X, Liu J, Ni A, Ye J. MiR-497 promotes microglia activation and proinflammatory cytokines production in chronic unpredictable stress-induced depression via targeting FGF2. J Chem Neuroanat. 2020;110:101872. doi:10.1016/j.jchemneu.2020.101872	2020	TRUE	TRUE	TRUE	TRUE	FALSE	FALSE	FALSE	TRUE	FALSE	FALSE	FALSE	TRUE	FALSE	TRUE	FALSE	TRUE	TRUE	TRUE	TRUE	TRUE	FALSE	TRUE	TRUE	TRUE	TRUE	FALSE	TRUE	TRUE	TRUE	TRUE	TRUE	TRUE	TRUE	Yes - Hospital approval	23	https://www.sciencedirect.com/science/article/pii/S0891061820301411?via%3Dihub
108	Zhai, L., et al. (2024). "Atractylenolide I Suppresses A1 Astrocyte Activation to Improve Depression in Mice." Molecular Neurobiology.	2024	TRUE	TRUE	TRUE	TRUE	FALSE	FALSE	FALSE	TRUE	FALSE	FALSE	FALSE	TRUE	FALSE	TRUE	TRUE	TRUE	TRUE	TRUE	TRUE	TRUE	TRUE	TRUE	TRUE	TRUE	FALSE	TRUE	TRUE	TRUE	TRUE	TRUE	TRUE	TRUE	TRUE	The animal experimental protocols were approved by the Jiaxing University and carried out in line with the Guide for the Care and Use of Laboratory Animals.	25	https://link.springer.com/article/10.1007/s12035-024-04025-7
109	Zhang K, Lei N, Li M, et al. Cang-Ai Volatile Oil Ameliorates Depressive Behavior Induced by Chronic Stress Through IDO-Mediated Tryptophan Degradation Pathway. Front Psychiatry 2021;12:791991. doi:10.3389/fpsyt.2021.791991	2021	TRUE	TRUE	TRUE	TRUE	FALSE	FALSE	FALSE	TRUE	TRUE	TRUE	FALSE	TRUE	FALSE	TRUE	FALSE	TRUE	TRUE	TRUE	TRUE	TRUE	FALSE	TRUE	TRUE	TRUE	TRUE	TRUE	TRUE	TRUE	TRUE	TRUE	TRUE	TRUE	TRUE	Yes - University ethics approvaland accordance to NIH guidelines	26	https://www.ncbi.nlm.nih.gov/pmc/articles/PMC8714649/
110	Zhang K, Lin W, Zhang J, et al. Effect of Toll-like receptor 4 on depressive-like behaviors induced by chronic social defeat stress. Brain Behav 2020;10:e01525. doi:10.1002/brb3.1525	2020	TRUE	TRUE	FALSE	TRUE	FALSE	FALSE	FALSE	TRUE	TRUE	FALSE	FALSE	TRUE	FALSE	TRUE	FALSE	TRUE	TRUE	TRUE	TRUE	TRUE	TRUE	TRUE	TRUE	TRUE	TRUE	TRUE	TRUE	TRUE	TRUE	TRUE	TRUE	TRUE	TRUE	Yes - Approved by institute of psychology board and consistent with NIH guidelines	25	https://www.ncbi.nlm.nih.gov/pmc/articles/PMC7066327/
111	Zhang W yuan, Guo Y jin, Han W xiu, et al. Curcumin relieves depressive-like behaviors via inhibition of the NLRP3 inflammasome and kynurenine pathway in rats suffering from chronic unpredictable mild stress. Int Immunopharmacol 2019;67:138–44. doi:10.1016/j.intimp.2018.12.012	2019	TRUE	TRUE	TRUE	TRUE	FALSE	FALSE	FALSE	TRUE	TRUE	TRUE	TRUE	TRUE	FALSE	TRUE	FALSE	TRUE	TRUE	TRUE	TRUE	TRUE	FALSE	TRUE	TRUE	TRUE	TRUE	TRUE	TRUE	TRUE	TRUE	TRUE	TRUE	TRUE	TRUE	yes - University approval, all efforts made to reduce suffering	27	https://www.sciencedirect.com/science/article/pii/S1567576918312840?via=ihub
112	Zhang, Y.-M., et al. (2023). "Long-term environmental enrichment overcomes depression, learning, and memory impairment in elderly CD-1 mice with maternal sleep deprivation exposure." Frontiers in Aging Neuroscience 15.	2023	TRUE	TRUE	TRUE	TRUE	FALSE	FALSE	FALSE	FALSE	TRUE	FALSE	TRUE	TRUE	FALSE	TRUE	FALSE	TRUE	TRUE	TRUE	TRUE	TRUE	FALSE	TRUE	TRUE	TRUE	TRUE	TRUE	TRUE	TRUE	TRUE	TRUE	TRUE	TRUE	TRUE	All animal experiments complied with the guidelines for humane treatment established by the Association of Laboratory Animal Sciences and the Center for Laboratory Animal Sciences of the Anhui Medical University (NO. LLSC20190710).	25	https://www.frontiersin.org/journals/aging-neuroscience/articles/10.3389/fnagi.2023.1177250/full
113	Zhao Q, Wu X, Yan S, et al. The antidepressant-like effects of pioglitazone in a chronic mild stress mouse model are associated with PPARγ-mediated alteration of microglial activation phenotypes. J Neuroinflammation. 2016;13(1):259. Published 2016 Oct 4. doi:10.1186/s12974-016-0728-y	2016	TRUE	TRUE	TRUE	TRUE	FALSE	FALSE	FALSE	TRUE	FALSE	TRUE	TRUE	TRUE	FALSE	TRUE	FALSE	TRUE	TRUE	TRUE	TRUE	TRUE	FALSE	TRUE	TRUE	TRUE	TRUE	TRUE	TRUE	TRUE	TRUE	TRUE	TRUE	TRUE	TRUE	Yes - University ethics approval	26	https://www.ncbi.nlm.nih.gov/pmc/articles/PMC5051050/
114	Zhao YT, Zhang L, Yin H, et al. Hydroxytyrosol alleviates oxidative stress and neuroinflammation and enhances Hippocampal neurotrophic signaling to improve stress-induced depressive behaviors in mice. Food Funct 2021;12:5478–87. doi:10.1039/d1fo00210d	2021	TRUE	TRUE	TRUE	TRUE	FALSE	FALSE	FALSE	TRUE	TRUE	TRUE	TRUE	TRUE	FALSE	TRUE	FALSE	TRUE	TRUE	TRUE	TRUE	TRUE	FALSE	TRUE	TRUE	FALSE	TRUE	FALSE	TRUE	TRUE	TRUE	TRUE	TRUE	TRUE	TRUE	Yes - University ethics approval	25	https://pubs.rsc.org/en/content/articlelanding/2021/FO/D1FO00210D
115	Zhao, X. H., et al. (2023). "Nootkatone Improves Chronic Unpredictable Mild Stress-Induced Depressive-Like Behaviors by Repressing NF-kappaB/NLRP3-Mediated Neuroinflammation." Chinese Journal of Integrative Medicine 29(1): 37-43.	2023	TRUE	TRUE	TRUE	TRUE	FALSE	FALSE	FALSE	TRUE	TRUE	FALSE	FALSE	TRUE	FALSE	TRUE	FALSE	TRUE	TRUE	TRUE	TRUE	TRUE	FALSE	TRUE	TRUE	TRUE	TRUE	FALSE	TRUE	TRUE	TRUE	TRUE	TRUE	TRUE	TRUE	All animal experiments were approved by Animal Ethics Committee of Shanghai University of Traditional Chinese Medicine (YYLAC-2019-039-6).	24	https://link.springer.com/article/10.1007/s11655-022-3725-2
116	Zhou, L., et al. (2023). "Brief pup separation during lactation confers resilience in behavioural deficits induced by chronic restraint stress in postpartum C57BL/6J dams." Journal of Psychiatry and Neuroscience 48(3): E154-E170.	2023	TRUE	TRUE	TRUE	TRUE	FALSE	TRUE	FALSE	TRUE	TRUE	TRUE	TRUE	TRUE	FALSE	TRUE	TRUE	TRUE	TRUE	TRUE	TRUE	TRUE	FALSE	TRUE	TRUE	TRUE	FALSE	FALSE	TRUE	TRUE	TRUE	TRUE	TRUE	TRUE	TRUE	The experimental work was conducted in accordance with the Regulations of Experimental Animal Administration, issued by the State Committee of Science and Technology of the People’s Republic of China, with the approval of the Ethics Committee in Renmin Hospital of Wuhan University.	27	https://www.ncbi.nlm.nih.gov/pmc/articles/PMC10185353/
117	Zhu X, Li P, Hao X, et al. Ketamine-mediated alleviation of electroconvulsive shock-induced memory impairment is associated with the regulation of neuroinflammation and soluble amyloid-beta peptide in depressive-like rats. Neurosci Lett 2015;599:32–7. doi:10.1016/j.neulet.2015.05.022	2015	TRUE	TRUE	TRUE	TRUE	FALSE	FALSE	FALSE	TRUE	TRUE	FALSE	FALSE	TRUE	FALSE	TRUE	FALSE	TRUE	TRUE	TRUE	TRUE	TRUE	FALSE	TRUE	TRUE	TRUE	TRUE	FALSE	TRUE	TRUE	TRUE	TRUE	TRUE	TRUE	TRUE	Yes- University approval and accordance with NIH guidelines	24	https://www.sciencedirect.com/science/article/abs/pii/S0304394015003791?via=ihub
118	Zhu Y, Klomparens EA, Guo S, et al. Neuroinflammation caused by mental stress: the effect of chronic restraint stress and acute repeated social defeat stress in mice. Neurol Res 2019;41:762–9. doi:10.1080/01616412.2019.1615670 REPEAT	2019	TRUE	TRUE	TRUE	TRUE	FALSE	FALSE	FALSE	TRUE	TRUE	FALSE	FALSE	TRUE	FALSE	TRUE	FALSE	TRUE	TRUE	TRUE	TRUE	TRUE	FALSE	TRUE	TRUE	TRUE	FALSE	TRUE	TRUE	TRUE	TRUE	TRUE	TRUE	TRUE	TRUE	Yes - University ethics approvaland NIH guidelines	24	https://www.tandfonline.com/doi/abs/10.1080/01616412.2019.1615670?journalCode=yner20
118	Zhu Y, Klomparens EA, Guo S, et al. Neuroinflammation caused by mental stress: the effect of chronic restraint stress and acute repeated social defeat stress in mice. Neurol Res 2019;41:762–9. doi:10.1080/01616412.2019.1615670 REPEAT	2019	TRUE	TRUE	TRUE	TRUE	FALSE	FALSE	FALSE	TRUE	TRUE	TRUE	FALSE	TRUE	FALSE	TRUE	FALSE	TRUE	TRUE	TRUE	TRUE	TRUE	FALSE	TRUE	TRUE	TRUE	FALSE	TRUE	TRUE	TRUE	TRUE	TRUE	TRUE	TRUE	TRUE	Yes - University ethics approvaland NIH guidelines	25	https://www.tandfonline.com/doi/abs/10.1080/01616412.2019.1615670?journalCode=yner20
119	Zhu YJ, Fan JJ, Wu FY, et al. Aging Promotes Chronic Stress-Induced Depressive-Like Behavior by Activating NLRP1 Inflammasome-Driven Inflammatory Signaling in Mice. Inflammation 2022;45:2172–85. doi:10.1007/s10753-022-01683-4	2022	TRUE	TRUE	TRUE	TRUE	FALSE	TRUE	FALSE	TRUE	FALSE	TRUE	FALSE	TRUE	FALSE	TRUE	FALSE	TRUE	TRUE	TRUE	TRUE	TRUE	FALSE	TRUE	TRUE	TRUE	TRUE	FALSE	TRUE	TRUE	TRUE	TRUE	TRUE	TRUE	TRUE	Yes - University approval	25	https://link.springer.com/article/10.1007/s10753-022-01683-4
119	Zhu YJ, Fan JJ, Wu FY, et al. Aging Promotes Chronic Stress-Induced Depressive-Like Behavior by Activating NLRP1 Inflammasome-Driven Inflammatory Signaling in Mice. Inflammation 2022;45:2172–85. doi:10.1007/s10753-022-01683-4	2022	TRUE	TRUE	TRUE	TRUE	FALSE	TRUE	FALSE	TRUE	FALSE	TRUE	FALSE	TRUE	FALSE	TRUE	FALSE	TRUE	TRUE	TRUE	TRUE	TRUE	FALSE	TRUE	TRUE	TRUE	TRUE	FALSE	TRUE	TRUE	TRUE	TRUE	TRUE	TRUE	TRUE	Yes - University approval	25	https://link.springer.com/article/10.1007/s10753-022-01683-4
120	Zhu, Z. H., et al. (2022). "Morinda officinalis oligosaccharides mitigate chronic mild stress-induced inflammation and depression-like behaviour by deactivating the MyD88/PI3K pathway via E2F2." Frontiers in Pharmacology 13: 855964.	2022	TRUE	TRUE	TRUE	TRUE	FALSE	FALSE	FALSE	TRUE	TRUE	FALSE	FALSE	TRUE	FALSE	TRUE	FALSE	TRUE	TRUE	TRUE	TRUE	TRUE	FALSE	TRUE	TRUE	TRUE	FALSE	FALSE	TRUE	TRUE	TRUE	TRUE	TRUE	TRUE	TRUE	All animal experiments were approved by the Institutional Review Board at the Affiliated Guangji Hospital of Soochow University.	23	https://www.frontiersin.org/journals/pharmacology/articles/10.3389/fphar.2022.855964/full
121	Zuo C, Cao H, Feng F, et al. Repetitive transcranial magnetic stimulation exerts anti-inflammatory effects via modulating glial activation in mice with chronic unpredictable mild stress-induced depression. Int Immunopharmacol. 2022;109:108788. doi:10.1016/j.intimp.2022.108788	2022	TRUE	TRUE	TRUE	TRUE	FALSE	FALSE	FALSE	TRUE	TRUE	TRUE	FALSE	TRUE	FALSE	TRUE	FALSE	TRUE	TRUE	TRUE	TRUE	TRUE	FALSE	TRUE	TRUE	TRUE	TRUE	FALSE	TRUE	TRUE	TRUE	TRUE	TRUE	TRUE	TRUE	Yes - College approval	25	https://www.sciencedirect.com/science/article/pii/S1567576922002727?via%3Dihub
