# Supplementary material for: Are behavioural and inflammatory profiles different according to type of stressor, developmental stage, and sex in rodent models of depression? A systematic review
Source: Mol Psychiatry. 2025 Aug 21;30(10):4971–82. doi: 10.1038/s41380-025-03138-2 (PMC12436165; doi:10.1038/s41380-025-03138-2)
Supplement: Supplementary file 12 — Supplemental data extraction sheet. [file 41380_2025_3138_MOESM12_ESM.xlsx]

## Sheet: Data extraction
				ARRIVE guidelines (Essential 10)																																					Behavioural readouts		Additional measures
Stress Grouping	Title	First author	Publication year	ARRIVE 1. Study Design		ARRIVE 2. Sample Size			ARRIVE 3. Inclusion and exclusion criteria			ARRIVE 4. Randomisation		ARRIVE 5. Blinding/Masking	ARRIVE 6. Outcome measures		ARRIVE 7. Statistical Methods		ARRIVE 8. Experimental animals						ARRIVE 9. Experimental procedures								ARRIVE 10. Results							Housing	Behavioural tests	Behavioural phenotypes post stress	Additional metabolic and neurologic profiles					Ethics	Emails to authors
Stress Grouping	Title	First author	Publication year	1a The groups being compared	1b The experimental unit	2a Total number of animals used	2a Number of experiment units in each group and each experiment	2b How was sample size decided	3a. Criteria for including or excluding animals during the experiment, and data points during the analysis. Specifically, if these were established a priori	3b Report any animals or data points not included in the analysis and why	3c For each analysis, report the exact value of n in each group.	4a Randomisation used to allocate experimental animals to control or treatment groups? Randomisation sequence?	4b Describe the strategy used to minimise potential confounders.	5 Who was aware of the group allocation at different stages of experiment?	6a Define all outcome measures assessed	6b For hypothesis testing studies, specify the primary outcome measure	7a Statistical methods used, including software	7b Any methods used to assess whether the data met the assumptions of the statistical approach	8a Species	8a Strain	8a Sex 1 = males only 2 = females only 3 = males and females 4 = not specified	8a Weight (or weeks for measurement)	Lifestage 1 = Adulthood 2 = Adolescence 3 = early postnatal 4 = prenatal	8b Provenance of animals, health/immune status, genetic modification, genotype and any previous procedures	9a What was done, how it was done, and what was used, when	9b Duration	9b How often	9c Where	9d Why	Type of stress	Stress grouping: type of stressor 1: UCMS/CMS/CVS 2: Maternal UCMS 3: restraint 4: maternal restraint 5: CDS/CSDS/SDS/RSDS 6: Defeat stress plus 'psychological' aspect exposure no physical contact 7: Sleep deprivation 8: Maternal separation (maternal care deprivation) 9: Light exposure 10: Forced Swim 11: Injection stress (physiological) 12: Ultrasound radiation	Stress grouping: severity of stressor (catagorize by max limit) 1. UCMS/CMS/CVS: number of bouts A: (<100) B: (100-199) C: (>200) D: (?) 2. Maternal UCMS: number of bouts A: (<100) B: (>100) C: (>200) D: (?) 3. Restraint: hours total A: (<100 hrs) B: (>100 hrs) 4. Maternal restraint: hours total A: (<100 hrs) B: (> 100 hrs) 5. CDS/CSDS/SDS/RSDS: hours total A: (<10 hrs) B: (>10 hrs) 6. Defeat/Psy…	10a Descriptive statistics: Cytokine(s) analysed	Descriptive statistics: Profile (TH1, TH2, pro or anti- inflammatory)	10a Descriptive statistics: Biological matrix	10a Descriptive statistics: Assay	Descriptive statistics: Protein or RNA measured 1 = protein 2 = RNA 3 = both	Descriptive statistics: origin of inflammation: CNS or systemic? 1 = CNS 2 = systemic 3 = both	10a Descriptive statistics: Findings vs control	1 = All group housed 2 = All singly housed 3 = Controls group housed, stressed singly 4 = unclear	FST: forced swim test TST: tail suspension test SPT: sucrose preference test OFT: open field test EPM: elevated plus maze test LDT: light-dark test SIT: social interaction test MWM: Morris water maze NSF: Novelty-suppressed feeding	Grouping: 1: Anhedonia (depression-like): SPT 2: Despair (depression-like): FST, TST, shuttle box 3: Anxiety: OFT, EPM, light-dark 4: Social behaviour: SI, social withdrawal 5: Fear: generalised helplessness 6: Cognitive: Y maze, MWM, novel object, radial arm water maze (RAWM) 7: Poor personal care/hygiene (=difficulty performing even minor tasks): splash, coat condition, grooming	Other hormones/metabolites measured? Y/N	Hormone/metabolite	Cellular profile provided? Y/N	Cellular profile Microglial markers: Iba-1 Astrocyte markers: GFAP	Notes	Ethics Statement	Need to email author?
UCMS	Musk (Moschus moschiferus) Attenuates Changes in Main Olfactory Bulb of Depressed Mice: Behavioral, Biochemical, and Histopathological Evidence	Almohaimeed et al.	2021	Control, musk, UCMS, fluoxetine-treated, musk-treated	Data came from 5 groups of mice (behaviour, blood, brain tissue).	50	10 per group (1 experiment)	Not reported.	Not reported.	Not reported.	n = 10	Randomly divided into groups.	Not reported.	Not reported.	Behavioural assessment, biochemical assessment, histological assessment	Structural changes in main olfactory bulb as well as biochemical and molecular changes	Mixed-model two-way ANOVA based on Bonferroni post hoc. Statistical Package for the Social Sciences (SPSS, version 22) software	Data normality was tested using Kolmogorov–Smirnov test	Mice	Swiss	Males only	7-8 weeks when stress started, 30-40 g	Adolescence	Not reported.	UCMS (tilt cages at 30 degrees (4h), placing mice in an empty cage with water at the bottle (4h), placing mice in cages with wet sawdust (4h), placing them in cages soiled by other mice (4h), reversing the light–dark cycle, and restraint stress (4h)). The mice were individually housed during restraint stress exposure.	28 days	1 per day (28 bouts)	15 day acclimation period.	The positive control group were given amyl acetate 5% because it was safely utilized for testing olfactory detection thresholds in humans (Walker et al., 2003) and rodents (Fleming et al., 2008), and it was reported not to have an impact on anxiety (Pavesi et al., 2011)	Combination (physical and psychological)	1	<100 bouts	IL-6, TNF-α	Pro-inflammatory	Serum	ELISA	1	2	Increased cytokines in UCMS vs control mice.	1	FST, EPM	Stressed mice exhibited the following: despair (increased immobility times during FST) and anxiety (EPM) increased. Behaviour measured after last stress, FST and EPM separated by 24 hrs.	Yes	CORT, MDA (both increased)	No	Not reported.	N/A	Yes - University ethics approval	Yes
	Effects of esketamine and fluoxetine on depression-like behaviors in chronic variable stress: a role of plasma inflammatory factors	Chen et al.	2024	Control, CVS+Sal, CVS+Flx, CVS+es-Ket	Data came from 4 groups of mice (behaviour, blood, brain)	40	Not reported.	Not reported.	TST: Any mouse that crawled back up its tail was excluded from the data analysis.	Not reported.	Not reported.	Randomly divided into five litters.	The mice were acclimated to the test environment for at least 60 minutes before performing behavioral tests. All behavior tests were conducted in the light cycle (8:00 ~ 20:00) under dim lighting conditions, and the test arena was cleaned with 75% ethanol between each trial.	Not reported.	Behaviour, cytokines, Arg-1	Not reported.	GraphPad Prism 8.0. One-way ANOVA followed by Bonferroni’s post-hoc test was applied to compare groups with normally distributed data. While the non-normally distributed data were analyzed using the Kruskal-Wallis test and Dunn’s post-test. Pearson correlation analysis was used for normally distributed variables.	The D’Agostino-Pearson omnibus normality test was used to assess the homogeneity of variance.	Mice	C57BL/6J	Males only	6-8 weeks (plus 1 week acclimation)	Adolescence	Not reported.	CVS and then daily saline injection for 7 days	3 weeks of CVS (shocks, tail suspension, restraint) and 1 week of daily saline injections.	1 per day	One week of acclimatization.	"The depressive- and anxiety-like behaviors were established through a CVS procedure reported by previous studies, including ours."	Combination (physical and psychological)	1	<100 bouts	IL-1β, IL-6, TNFα, IL-8, IL-17A, IL-33, IFN-B, IL-4, IL-9, IL-10, IL-24, IL-37, CXCL12	Pro-inflammatory and anti-inflammatory, TH2	Blood	ELISA	1	2	IL-1β, IL-6, TNFα, IL-8, IL-17A, IFN-B, IL-4, IL-24, IL-37, CXCL-12 all increased in stressed. IL-33, IL-10 decreased in stressed. IL-9 no change.	4	TST, FST, OFT, EPM, NSF	Stressed mice exhibited the following: Despair (increased immobility during TST, not during FST). Increased anxiety (based on OFT and NSF, not based on EPM).	No	Not reported.	No	Not reported.	N/A	The animal study was approved by The Institutional Animal Care and Use Committee of the Fourth Military Medical University. The study was conducted in accordance with the local legislation and institutional requirements.	No
	Acupuncture exerts preventive effects in rats of chronic unpredictable mild stress: The involvement of inflammation in amygdala and brain-spleen axis	Chen et al.	2023	Normal diet group (C), normal diet + UCMS group (S), normal diet + UCMS + inulin (AM) group (M), normal diet + UCMS + inulin (PM) group (N), high-fat diet group (HF), high-fat diet + UCMS group (HS), high-fat diet + UCMS + inulin (AM) group (HM), and high-fat diet + UCMS + inulin (PM) group (HN).	Data came from 8 groups of mice (behaviour, blood, brain, spleen)	36	9 per group	Not reported.	Not reported.	40 housed and after acclimation period, only 36 were divided into 4 groups	Behaviour (n = 9); HMGB1/TLR4 signaling pathway expression, cytokine levels in spleen, Iba1, GFAP (n = 3), spleen length, spleen weight, cytokine levels in brain/serum, hormones (n = 6).	36 rats were randomly divided into four groups	SPT: The position of bottles was exchanged every 12 h to minimize side-bias	Not reported.	Behaviour, HMGB1/TLR4 signaling pathway expression, spleen weight and protein expression levels, pro-inflammatory factors and hormones, IBA1 and GFAP	Not reported.	GraphPad Prism 8.2.0. One-way analysis of variance (ANOVA) with Dunnett's method. Correlations were analyzed by Pearson correlation tests.	Not reported.	Rats	Sprague Dawley	Males only	130-150 g (plus 1 week of acclimation)	Adolescence	Not reported.	UCMS (wet bedding, no bedding, crowding, alcohol odor, immobilization, circadian disturbance, tail pinch, strobe light, food deprivation and water deprivation)	28 days	2 per day	7 day acclimatization period.	Not reported.	Combination (physical and psychological)	1	<100 bouts	IL-1β, IL-6, TNFα, CRP	Pro-inflammatory	Brain tissue: amygdala + serum	ELISA	1	1	IL-1β, IL-6, TNFα, CRP all increased in both serum and amygdala	1	SPT, FST, EPM, OFT	Stressed rats exhibited the following: anhedonia (decreased sucrose preference), despair (increased immobility during FST), increased anxiety (based on OFT, EPM).	Yes	CRH, ACTH, CORT (all increased)	Yes	Iba1 (no change)	N/A	All experiments and protocols complied with international animal experimental ethics and requirements, and were approved by the Animal Ethics Committee of Xiamen University	No
	Bone marrow mononuclear cell transplant prevents rat depression and modulates inflammatory and neurogenic molecules	Costa-Ferro et al.	2022	Control, CMS previous treated with saline, CMS previously treated with BMMC transplant.	Data came from 3 groups of animals (behaviour, spleen, brain tissue).	29	9 for control group, 10 per group for saline-CMS group and BMMC-CMS group.	Not reported.	Not reported.	subsequent gene expression analysis (five animals each from the S-CMS and BMMC-CMS groups, and four from the Control group), with the remaining animals (five from each group) being used in the histological analysis.	Behaviour (n = 29); gene expression (n = 14); histological measures (n = 15)	Randomly divided into groups.	For eating related depression test: to exclude odor-related issues, the food pellets were changed for each rat.	Not reported.	Behavioural assessments, inflammation, BMMC migration	Depression behaviour and its effect on inflammatory and neurogenic molecules	ANOVA followed by the Bonferroni test for post-hoc comparisons. GraphPad Prism software	Not reported.	Rats	Wistar	Males only	45 days old, 220–250 g	Adolescence	Not reported.	CMS (white noise (3–5 h), crowding (24 h), 45° box tilting (7–24 h), food deprivation (24 h), water deprivation (24 h), dark during light cycle (12h), and strobe light (7–24 h)). Experimental procedures were carried out between 7 a.m. and 7 p.m	45 days	1-2 times dailys for 45 days (45-90)	7 day acclimation period and a 3-day habituation to the baseline sucrose preference testing period. Housed in cages (four rats per cage) on a ventilated rack with controlled temperature and humidity.	Not reported.	Combination (physical and psychological)	1	<100 bouts	IL-1β, TNFα	Pro-inflammatory	Brain tissue: hippocampus	q-PCR	2	1	In the hippocampus, there was overexpression induced by CMS of all pro-inflammatory cytokines.	1	SPT, eating-related depression test, EPM, social avoidance, SIT	Stressed rats exhibited the following: Test indicated depression-like behaviour (SPT) (P < 0.001). Eating related depression test showed no difference. Decreased sociability (social avoidance and SIT). Increased anxiety (EPM). Testing from last day of stress for 9 days.	No	Not reported.	No	Not reported.	N/A	Yes - Approved by ethics committee for Animal Research of the PUCRS	No
	Depressive behavior and vascular dysfunction: A link between clinical depression and vascular disease?	D’Audiffret et al.	2010	Control, UCMS	Data came from 2 groups of mice (behaviour, plasma).	51	26 UCMS, 25 control	Not reported.	Not reported.	Not reported.	Coat status, splash test, and TST (n = 25 for control; n = 26 for stressed); constrictor responses of aortic rings (n = 10-11 for control; n = 10-12 for UCMS); dilator responses of aortic rings (n = 8-9 for control; n = 7-9 for UCMS); eNOS from aortas (n = 5 for both); inflammatory responses (n = 24 for both).	Not reported.	Not reported.	Not reported.	Behavioural assessment, coat status, vascular reactivity, endothelial NOS expression, biochemical analyses	Not relevant to our review: vascular reactivity	ANOVA, Student-Newman-Keuls post hoc test was used when appropriate	Not reported.	Mice	BALB/cJ	Males only	17-18 weeks	Adulthood	Not reported.	UCMS 1) damp bedding: 10 oz of water was added to each standard cage for the next 3 h; 2) water: all bedding was removed and ∼0.5 in. of water was added to empty cage for the next 3 h; 3) each cage was tilted to 45° with or without bedding for 3 h; 4) social stress: each mouse was switched into a cage of a neighboring mouse for 3 h; 5) no bedding lasting for 3 h or, on two occasions each week, ov…	8 weeks	"Multiple occasions throughout each 24-h period." At least 2 per day (112 bouts)	Control group in a separate, nearby quiet room.	Not reported.	Combination (physical and psychological)	1	100 - 199 bouts	CRP, IL-1β, TNF-α, IL-10	Pro-inflammatory, anti-inflammatory	Plasma	Commercially available kits (Millipore)	1	2	No significant differences between UCMS and control groups in TNF-α, IL-1β, CRP, IL-10.	2	Coat status, splash test, TST	Stressed mice exhibited the following: depression (poorer coat status, splash test, increased immobility times during TST). Tests done post stress (unsure of exact day).	No	Not reported.	No	Not reported.	N/A	Yes - IACUC approval	No
	Geraniol produces antidepressant-like effects in a chronic unpredictable mild stress mice model	Deng et al.	2015	Control, UCMS	Data came from 2 groups of mice (behaviour, serum and brain tissue).	10-12 per group (5 groups) = 50 - 60 total	10-12 per group: control, UCMS, UCMS +GE20, UCMS+GE40, UCMS+FLU	Not reported.	Not reported.	Not reported.	Behaviour and weight (n = 10-12 per group); cortisol (n = 10 per group); interleukins (n = 5 per group); NF-kB, NLRP3, ASC (n = 4 per group).	Upon arrival, group housed at random	Measured the sucrose preference test weekly to evaluate the effectiveness of UCMS model of depression	Not reported.	Behaviour and weight, corticosterone, interleukins, NF-kB, NLRP3, ASC.	IL-1β-related neuro-inflammation and its regulators, NLRP3 inflammasome and NF-κB pathway	One-way analysis of variance (ANOVA) followed by the post hoc Tukey test for multiple comparisons. SPSS 17.0	Not reported.	Mice	ICR	Males only	18 to 22 g	Early postnatal	Not reported.	UCMS ((1) water deprivation (24 h), (2) food deprivation (24 h), (3) overnight illumination for 12 h, (4) cage tilt (45°) for 12 h, (5) soiled cage (200 ml water in 100 g sawdust bedding) for 12 h, (6) exposure to a foreign object (stone) for 12 h, (7) light/dark perversion for 24 h, (8) overhang (10 min), (9) exposure to a foreign object (empty bottle) for 10 h, (10) tail pinch (1 cm from the be…	6 weeks	sporadic (according to reference, depending on the day between 4-9 stressors per day) (168-378) https://link.springer.com/article/10.1007/bf00187257?utm_source=getftr&utm_medium=getftr&utm_campaign=getftr_pilot	7 day acclimation period. Housed at random. Then, the mice in the control group were left undisturbed in their cages in a separated place throughout the following procedure, whereas the other four groups of mice were single housed	All stressors were applied randomly to ensure the unpredictability of the experiment	Combination (physical and psychological)	1	> 200 bouts	IL-1β, IL-6, TNF-α	Pro-inflammatory	Brain tissue: PFC + blood	ELISA and quantitative real time PCR	3	3	PFC IL-1β, IL-6, TNF-α mRNA levels were significantly increased after UCMS. PFC IL-1β protein levels were also measured and were significantly increased.	3	TST, SPT, FST, body weight	Stressed mice exhibited the following: Tests indicated depression (increased immobility times in both FST and TST, SPT). Decreased body weight. Weight and SPT done each wk during stress.	Yes	CORT (increased)	No	Not reported.	N/A	Yes - Approved by the science and technology department	Yes
	Abnormal expression of miR‑135a in patients with depression and its possible involvement in the pathogenesis of the condition	Ding et al.	2021	Control, UCMS, UCMS + drug 1, UCMS + drug 2, UCMS + fluoxetine	Data came from 5 groups of mice (Behaviour, blood, brain tissue).	75	15 per group: controls, UCMS, UCMS + vehicle, UCMS + non-vehicle injections, UCMS + FLU	Not reported.	Not reported.	Not reported.	(n = 15)	Randomly divided into groups.	The mice were subjected to 2-3 kinds of stimuli each day; however, the same stressor was not applied again within less than 3 consecutive days.	Not reported.	miR-135a expression, body weight, behaviour, hippocampal cell apoptosis, hippocampal inflammatory response, expression of TLR4	The role of miR-135a in UCMS-induced depression and its molecular mechanisms of action	GraphPad 6.0 software (GraphPad Software, Inc.) was used for statistical analysis and unpaired Student's t-test was performed to determine whether differences between two groups were significant. Differences among multiple groups were analyzed by one-way ANOVA followed by a Tukey's post hoc test	Not reported.	Mice	C57BL/6	Males only	8-10 weeks; weight, 18-22 g	Adulthood	Not reported.	UCMS (Continuous night illumination (overnight), cage tilt (7 h), water and food deprivation (24 h), swimming in cold water, noise, wet pads, foreign object exposure (6 h), tail clamp (1 min), hanging of the mice on the balance bar with a rope (10 min), physical restraint for 3 h and a 5-min oscillation.)	6 weeks	2-3 stressful stimulus per day - citation does not further described how many per day (84-126)	Mice were housed in a standard environment.	It has been reported that miR-135a is significantly downregulated in patients with depression and may be a potential marker for the diagnosis of the condition. However, the specific mechanisms of action of miR-135a in patients with depression remain unclear	Combination (physical and psychological)	1	100 - 199 bouts	IL-1β, IL-6, TNF-α	Pro-inflammatory	Brain tissue: hippocampus	ELISA	1	1	The levels of IL-1β, IL-6 and TNF-α were increased in the UCMS group compared with the control group.	4	SPT, FST, TST, body weight	Stressed mice exhibited the following: depression (increased immobility times during FST and TST, SPT), decreased body weight. Weight and SPT measured each week. Other tests performed after last stress episode.	No	Not reported.	Yes	Cell apoptosis rate (%) increased	N/A	Yes - Ethics committee in a hospital approved	Yes
	N-Acetylcysteine Rescues Hippocampal Oxidative Stress-Induced Neuronal Injury via Suppression of p38/JNK Signaling in Depressed Rats	Fan et al.	2020	Control, UCMS, UCMS pretreated with NAC (300 mg/kg; NAC + UCMS), Control pretreated with NAC, UCMS pretreated with SB203580 (10 μg/kg; SB + UCMS), UCMS pretreated with DMSO (0.1%; DMSO + UCMS	Data came from 5 groups of rats (Behaviour, brain tissue).	108	18 per group (control, UCMS, UCMS + drug, control + drug, UCMS + other drug, UCMS + vehicle	Not reported.	Not reported.	Not reported.	Behaviour (n = 18 per group); biochemical (n = 6 per group).	Randomly divided into groups.	Not reported.	OFT and FST recorded by experimenter blind as to the treatment group	Behaviour, oxidative stress markers, mitochondria and DNA oxidative damage, glial activation and inflammatory cytokine expressions, synapse/hippocampal spine morphology, apoptosis,	Not reported.	either two-tailed Student’s t-tests or two-way analysis of variance (ANOVA) followed by Tukey’s multiple-comparison test when appropriate. SPSS version 17.0	Not reported.	Rats	Wistar	Males only	180-200 g	Adolescence	Not reported.	UCMS (24 h food deprivation followed by 24 h water deprivation, day and night inversion, physical restraint (2 h), cage shaking (2 h), cold swimming (5 min, 4°C), and tail clamping (24 h))	5 weeks	1 per day (35 bouts)	Rats were housed in a temperature and humidity-controlled environment.	Not reported.	Combination (physical and psychological)	1	<100 bouts	IL-1β, TNF-α, IFN-y	TH1, proinflammatory	Brain tissue: Hippocampal CA1 region	RT-PCR	2	1	Elevated mRNA levels of the pro-inflammatory cytokines IL-1β, IFN-γ, and TNF-α in UCMS rats compared to controls.	3	OFT, SPT, FST	Stressed rats exhibited the following: Tests indicated depression (increased immobility times during FST, SPT). No anxiety indicated (OFT)	Yes	MDA, NO (both increased)	Yes	Mitochondria and DNA oxidative damage in the hippocampal CA1 region. Synapse number and spine density - both decreased in UCMS rats.	N/A	Yes - University approval	Yes
	Neuroprotective Effects of Curcumin on IL-1β-Induced Neuronal Apoptosis and Depression-Like Behaviors Caused by Chronic Stress in Rats	Fan et al.	2019	Control, stressed, curcumin + stress, vehicle + stress	Data came from 4 groups of rats (behaviour, brain samples (4 rats per group)).	72	18 per group (control, UCMS, UCMS + drug, UCMS + vehicle)	Not reported.	The injection sites were examined after the behavioral tests and only data from rats with correct injection site placements within the vmPFC were included in the analyses (not relevant to our review as we focused on the control and UCMS groups)	Not reported.	Behaviour (n = 18 per group); microglial markers and cytokines (n = 6 per group).	Randomly divided into groups.	Not reported.	Not reported.	Behaviour, cyotkines, glial activation markers, neuronal apoptosis	Neuronal apoptosis, inflammation and depression-like behaviours	One-way or two-way analysis of variance (ANOVA) was used to establish differences among groups followed by the Tukey’s test for post-hoc comparisons. SPSS version 13.0.	Not reported.	Rats	Wistar	Males only	240-260g	Adolescence	Not reported.	UCMS (overnight illumination, 24 h food deprivation followed by 24 h water deprivation, 5 min cold swimming (4°C), cage shaking (2 h), physical restraint (2 h), wet bedding (24 h) and 1 min tail pinch (1 cm from the end of the tail))	5 weeks	2 per day based on reference, 70 bouts	7-8 day acclimation period. Control and model rats kept in separate colony rooms	Due to the poor bioavailability of curcumin when applied oral, we chose a 40 mg/kg intraperitoneal injection regimen as based upon previous results (not relevant to this review).	Combination (physical and psychological)	1	<100 bouts	IL-1β	Pro-inflammatory	Brain tissue: vmPFC	qRT-PCR	2	1	UCMS exposure increased IL-1β protein expression.	3	SPT, FST	Stressed rats exhibited the following: Tests indicated depression (increased immobility times during FST, SPT). Tests conducted 5 weeks post stress.	No	Not reported.	Yes	Iba-1 (increased), NeuN positive cells (decreased), GFAP (increased)	N/A	Yes - University committee approval	No
	The role of hepcidin in chronic mild stress-induced depression	Farajdokht et al.	2015	Control, stress, stress plus dalteparin 70 IU/Kg (SD70), stress plus dalteparin 100 IU/Kg (SD100), stress plus dalteparin 140 IU/Kg (SD140)	Data came from 5 groups of rats (behaviour, blood, brain tissue).	60	12 per group (control, stress, 3 x stress + drug)	Not reported.	Not reported.	Not reported.	Body weight (n = 12 per group); FST (n = 10 per group); IL-6 (n = 6 per group); iron (n = 8 per group); hepcidin (n = 5 per group).	Randomly divided into groups.	Standard and control sample were prepared in an identical manner to the experimental sample. A blank sample was included for baseline check for each run.	A blind, unbiased experimenter analyzed video recordings	Body weight, behaviour, cytokines, iron concentration, hepcidin	Not reported.	Paired sample t-test for body weight and one ways ANOVA followed by post-hoc Tukey's test, for multiple comparisons with SPSS 16.0	Not reported.	Rats	Wistar	Males only	200-250 g	Adolescence	Not reported.	CMS (paired caging (3 h), water deprivation (18 h) immediately followed by 1 h of exposure to an empty bottle, food deprivation (18 h) immediately followed by 1 h of restricted access to food (5 micro pellets), wet cage (300 ml water in 100 g sawdust bedding) 21 h, 45° cage tilt, continuous light(36 h), forced swimming (10 min))	4 weeks	2-3 per day (max 84 bouts)	One week after the last stressor, animals were transferred into behavioral room 30 minutes before experiments. Unknown amount of habituation time.	The CMS procedure employed here was designed to maximize the unpredictable nature of the stressors.	Combination (physical and psychological)	1	<100 bouts	IL-6	Pro-inflammatory	Serum	ELISA	1	2	Serum IL-6 was significantly elevated in the stressed group, compared to the control group.	4	FST, body weight	Stressed rats exhibited the following: Test indicated depression (increased immobility times during FST). Weight decreased. Behaviour measured 1 week post stress.	No	Not reported.	No	Not reported.	N/A	Yes - University approval	Yes
	Music prevents stress-induced depression and anxiety-like behavior in mice	Fu et al.	2023	Control, UCMS, Music, UCMS+Music	Data came from 4 groups of mice (behaviour, blood, brain)	36	control (n = 6), UCMS (n = 10), Music (n = 6), UCMS+Music (n = 14)	Not reported.	Not reported.	Not reported.	Behaviour (n = 6 for control or music; n = 10 for UCMS; n = 14 for UCMS + music); oxidative stress measures, cytokines, neurogenesis, CORT, and BDNF (n = 6).	Not reported.	The mice were transferred to the testing room at least 3 h before the behavioral tests.	The behavioural tests were performed by an individual who was blinded to the treatment status of the animals.	Behaviour, oxidative stress measures, cytokines, neurogenesis, CORT and BDNF	Not reported.	GraphPad Prism software (version 5.0). One-way ANOVA followed by Tukey’s multiple comparisons test was used to assess differences between the groups	Not reported.	Mice	C57BL/6	Males only	7 weeks old	Adolescence	Not reported.	UCMS (restraint (4 h), cage tilt (45° for 24 h), wet bedding (24 h), food and/or water deprivation (24 h), tail nip (1 cm from the end of the tail for 3 min), cold water swimming (4 °C for 3 min), and light inversion (24 h))	28 days	3 stressors daily	Behavioral tests were conducted in a quiet environment	Music therapy is often used as an adjunct in the treatment of depression	Combination (physical and psychological)	1	<100 bouts	IL-1β, IL-6, TNFα, TGF-β, IL-10	Pro-inflammatory and anti-inflammatory	Brain tissue: hippocampus and PFC	qRT-PCR	2	1	IL-1β, IL-6, TNFα, TGF-β (increased in both), IL-10 (decreased in both)	2	SPT, TST, OFT, NSF, EPM	Stressed mice exhibited the following: despair (increased immobility time during TST), anhedonia (decreased sucrose preference during SPT), anxiety (increased based on NSF, OFT and EPM)	Yes	MDA increased, GSH decreased, NO increased, CORT increased	Yes	GFAP increased, IBA1 increased	N/A	All animal experiments in this study were conducted in accordance with the National Institutes of Health Laboratory Animal Care and Use Guidelines (NIH Publication No. 80-23) and approved by the Animal Care and Use Committee of Minzu University of China.	No
	The ethanolic extract of peanut shell attenuates the depressive-like behaviors of mice through modulation of inflammation and gut microbiota	Gao et al.	2023	Control, UCMS, fluoxetine (7.2 mg/kg; a positive control), PSE in low dose (100 mg/kg/day), PSE in medium dose (300 mg/kg/day), PSE high dose (900 mg/kg/day).	Data came from 6 groups of mice (behaviour, blood, brain, gut microbial DNA)	120	20 per group.	Not reported.	Not reported.	Not reported.	Behavioural test (n = 10); ELISA analysis (n = 8); 16S rDNA sequencing (n = 8); western blot and staining of brain slices (n = 3); real-time PCR (n = 3); viability assay in cell cultures (n = 6).	Not reported.	The experimental environment was kept at quiet with soft light when establishing the UCMS-induced depressive model.	Not reported.	Behaviours, morphological changes of HPC, neurotransmitters, cytokines, small intestine proteins, gut microbiota analyses,	Not reported.	Two-tailed unpaired t-test as well as One-Way ANOVA with Bonferroni post-hoc test, in GraphPad Prism 8.00 software.	Shapiro-Wilk test was employed to assess the normality for all the data.	Mice	ICR	Males only	15-25 g	Early postnatal	Not reported.	UCMS ((1) 24 h of deprived food supply, (2) 24 h of deprived water supply, (3) cage tilt (45°) for 7 h, (4) electric shock (30 V, 5 secs), five times, (5) overnight illumination, (6) 24 h in the cage soiled by 200 mL water in 100 g sawdust bedding, (7) physically restraint for 4 h.)	10 weeks	2 stressors daily	Not reported.	The administrating doses of PSE in mice were chosen based on previous studies having the maximal dose of shell extract of about 100–400 mg/kg/day. The current shell extract being used here, i.e., PSE, was having a lower concentration of luteolin, and therefore 100–900 mg/kg/day was chosen to cover the possible effective doses. UCMS was used as it mimics the “difficulties” being encountered in peo…	Combination (physical and psychological)	1	100 - 199 bouts	IL-1β, IL-6, TNFα	Pro-inflammatory	Brain tissue: cortex and hippocampus + serum	ELISA	1	3	All significantly increased in cortex and HPC and serum	4	SPT, TST, FST	Stressed mice exhibited the following: despair (increased immobility time during FST and TST), anhedonia (decreased sucrose preference during SPT).	Yes	All significantly increased in stressed (ACTH, cortisol, CRF). All significantly decreased in stressed (5-HT, NE, DA)	Yes	Damaged neurons (increased)	N/A	The animal study was approved by Animal Experimentation Ethics Committee of Nanjing University of Chinese Medicine and guided by Principles of Laboratory Animal Care (NIH publication No. 80–23, revised 1996).	No
	Depressive- and anxiety-like phenotypes in young adult APPSwe/PS1dE9 transgenic mice with insensitivity to chronic mild stress	Gao et al.	2018	Control, CMS, genetically modified control, genetically modified stressed	Data came from 4 groups of mice (behaviour, blood, brains).	34	WT-Control (7 female and 7 male), WT-CMS (9 female and 11 male), APPSwe/PS1dE9-Control (7 female and 7 male) and APPSwe/PS1dE9-CMS (9 female and 11 male).	Not reported.	Not reported.	A subpopulation of WT mice (1 female and 4 male) and APPSwe/PS1dE9 mice (2 male) were very sick and loss more than 20% of body weight after 2–3 weeks of CMS paradigm. These CMS-vulnerable animals were excluded from the experiment.	Weight (n = 14 per group); CORT (n = 6 per group); behaviour (n = 14 per group).	Randomly divided into groups.	Not reported.	All behavioral tests were performed by two independent experimenters blind to the identity of experimental groups. All quantification was completed by an experimenter who was blind to the identity of the images.	Body weight, CORT, behaviour, immunohistological staining analysis, neuroinflammation, inflammasome, BDNF signaling pathway	Not reported.	GraphPad Prism (version 6.0). Differences among multiple groups were determined by the two-way ANOVA followed by Tukey-Kramer post-hoc test.	Not reported.	Mice	C57BL/6	Males and females combined for analysis	8 weeks old	Adulthood	Male APPSwe/PS1dE9 mice with a C57BL/6J background were crossed with C57BL female mice to produce the offspring APPSwe/PS1dE9 mice and their wild-type (WT) littermates. Genotyping was done prior to experiment (1 cm section of tail from newborn mice was taken).	CMS (24 h of water deprivation, 24 h of food deprivation, 12 h of 45° tilted cage, 12 h of soiled cage bedding, isolation for1-2 days, flashing light for 3 h; 2 h of restraint)	56 days	Not reported., citations did not help (if 3 per day, then max of 168)	Housed per cage (length: 31 cm; width: 22 cm; height: 15 cm).	The chronic mild stress (CMS) is one of most widely used models for replicating major depression.	Combination (physical and psychological)	1	100 - 199 bouts	IL-1β, Pro-IL-1β, IL-6, TNF-α	Pro-inflammatory	Brain tissue: hippocampus	Densitometry analysis (western blot)	1	1	CMS increased IL-1β, pro-IL-1β, IL-6 and TNF-α in WT mice.	2	SPT, FST, TST, Sociability test, OFT, EPM, Y-maze test [recognition memory]	Stressed mice exhibited the following: depression (increased immobility times during FST and TST, SPT), anxiety (OFT, EPM), decreased cognitive abilities (Y maze), decrease in social behaviour (sociability test). SPT and weight measured weekly throughout stress. All other tests done at least 1 day post-last stress and were separated by 24 hours.	Yes	CORT (increased)	Yes	Iba1 (increased), GFAP (decreased)	N/A	Yes - University ethics approval	Yes
	Saikosaponin-d alleviates depression by promoting NLRP3 ubiquitination and inhibiting inflammasome activation	Gao et al.	2024	Control, 4 UCMS groups (vehicle, low-dose SSd (0.5 mg/kg) (L-SSd), high-dose SSd (1 mg/kg) (H-SSd), and escitalopram (10 mg/kg))	Data came from 5 groups of mice (behaviour, blood, brain)	45	9 mice per group	Not reported.	Not reported.	Not reported.	Behaviour (n = 9); cytokines (n = 6); Nissl staining and NLRP3 inflammasome (n = 3).	UCMS mice were divided into four groups at random	Not reported.	Not reported.	Behaviour, cytokines, Nissl staining, NLRP3 inflammasome.	Not reported.	GraphPad Prism 9.0, either an analysis of variance or a Student's t-test.	Not reported.	Mice	C57BL/6	Males only	6-8 weeks (plus 1 week of acclimation)	Adolescence	Not reported.	UCMS (abstention from water, fasting for 24 h, cage tilting at 45°, moist bedding, diurnal reversal, tail clamping, oscillatory cage shaking, and noise).	28 days	2 stressors daily	acclimatization feeding	The UCMS model is often used in depression research because it can accurately characterize many cores behavioral features of human depression	Combination (physical and psychological)	1	<100 bouts	IL-1β, TNFα, IL-18	Pro-inflammatory	Brain tissue: hippocampus	ELISA	1	1	All significantly increased	4	SPT, TST, FST, OFT	Stressed mice exhibited the following: despair (increased immobility time during FST and TST), anhedonia (decreased sucrose preference during SPT). No change in anxiety (OFT)	No	Not reported.	No	Not reported.	N/A	The Ningxia Medical University's Ethics Committee has granted permission for animal research (No. 2021-143). The minimum number of animals that were demanded to access consistent data were used.	No
	Cuscutae semen alleviates CUS-induced depression-like behaviors in mice via the gut microbiota-neuroinflammation axis	Hou et al.	2023	Control, CUS, CUS + sal, CUS+CS-50, CUS+CS-100, CUS+CS-150	Data came from 6 groups of mice (behaviour, fecal samples, brain)	48 (58 including those who did the toxicity test)	8 per group	Not reported.	Not reported.	Not reported.	Not reported.	Randomly divided into 6 groups	Not reported.	All data in this study were measured by an independent investigator who was blinded to the experimental conditions	Behaviour, neuroinflammatory factors, microglial and astrocyte acativation, gut microbiota structure, synaptic ultrastructure	Not reported.	SPSS (Version 22.0). Student’s t-test or one-ANOVA followed by Dunnett’s test was adopted to compare several groups. Pearson correlation analysis was used to analyze the correlation between the two indexes. Also used GraphPad Prism 8.0.	Not reported.	Mice	C57BL/6N	Males only	6 weeks old, 20 +- 2 g (plus 1 week of acclimation)	Adolescence	Not reported.	CUS ((1) 24 h of deprived food supply, (2) 24 h of deprived water supply, (3) cage tilt (45°) for 6 h, (4) stroboscopic stimulus (5) overnight illumination, (6) soiled cage environment, (7) physically restraint for 2 h, (8) Cold swim at 4 C for 30 minutes.)	21 days	1 per day	1 week acclimation period	Wanted to test whether modulating the gut microbiota-neuroinflammation axis might comprise a novel strategy for the treatment of MDD.	Combination (physical and psychological)	1	<100 bouts	IL-1β, IL-6, TNFα	Pro-inflammatory	Brain tissue: PFC and hippocampus	ELISA	1	1	IL-1β (increased in both HPC and PFC), IL-6 (no change in PFC and increased in HPC), TNFα (increased in both HPC and PFC)	1	SPT, TST, FST, OFT, EPM, y-maze test [spatial learning & memory]	Stressed mice exhibited the following: despair (increased immobility time during FST and TST), anhedonia (decreased sucrose preference during SPT). Increased anxiety (OFT, EPM). Y-maze test not reported.	No	Not reported.	Yes	IBA-1, GFAP (increased x 2)	N/A	The animal study was reviewed and approved by Shandong University Animal Care and Use Committees.	No
	Adipose-derived mesenchymal stem cells protect against CMS-induced depression-like behaviors in mice via regulating the Nrf2/HO-1 and TLR4/NF-κB signaling pathways	Huang et al.	2020	Control, CMS	Data came from 2 groups of mices (behaviour, brain tissue).	30	10 per group	Not reported.	Not reported.	TST: Any mouse that climbed up its tail was excluded from further analysis.	Behaviour (n = 10 per group); inflammation (n = 10 per group); microglial activation (n = 6 per group); neuronal cell damage (n = 10 per group).	Not reported.	Not reported.	An investigator blinded to the study then recorded the duration of immobility during the animal’s last 4 min in the water	ADSC morphology, behaviour, inflammation and microglial activation, neuronal cell damage	The relationship between Nrf2 and microglial phenotype	One-way ANOVA was performed for multiple comparisons using GraphPad Prism software, version 5.0	Not reported.	Mice	C57BL/6J	Males only	7-8 weeks old	Adolescence	Not reported.	CMS (food deprivation for 24 h, water deprivation for 24 h, cage tilting (45°) for 24 h, damp bedding for 24 h, stroboscopic illumination for 24 h, overnight illumination and restraint stress for 2 h)	6 consecutive weeks	1 per day (42 bouts)	Not reported.	Not reported.	Combination (physical and psychological)	1	<100 bouts	IL-1β, IL-6, MCP-1, TNF-α	Pro-inflammatory	Serum, BV2 microglial cells	ELISA	1	3	CMS significantly promoted MCP-1, TNF-α, IL-1β, and IL-6 expression in the serum.	2	SPT, TST, FST, body weight	Stressed mice exhibited the following: depressive behaviour (SPT, increased immobility times during TST, FST). Behaviour measured on day of last stressor.	No	Not reported.	Yes	Iba-1, relative apoptosis rate (both increased)	LPS experiment is not relevant to this review.	Yes - University ethics approval	No
	Ginsenoside 20(S)-protopanaxadiol attenuates depressive-like behaviour and neuroinflammation in chronic unpredictable mild stress-induced depressive rats	Jiang et al.	2020	Control, UCMS, UCMS + Flu (10 mg/kg), UCMS + PPD (20 μmol/kg and 40 μmol/kg)	Data came from 5 groups of rats (behaviour, blood and brain tissue).	40	8 per group (control, UCMS, UCMS + Flu, UCMS +PPD 20, UCMS + PPD 40)	Not reported.	Not reported.	Not reported.	Behaviour, CORT, and neurotransmitters (n = 8 per group); cytokines, neurotoxic mediator expression, microglial expression, apoptosis, and hippocampal protein expression (n = 4 per group).	Grouped according to performance in the sucrose preference test, as indicated by the sucrose preference index before UCMS modelling.	The control animals were housed in a separate room and had no contact with the UCMS-exposed animals.	Not reported.	Behaviour, CORT, neurotransmitters, cytokines, neurotoxic mediator expression, microglial expression, apoptosis, hippocampal protein expression	Not reported.	One-way ANOVA followed by Fisher's LSD post hoc. SPSS version 19.0	Not reported.	Rats	Sprague-Dawley	Males only	180-200 g	Adolescence	Not reported.	UCMS (water deprivation (24 h), food deprivation (24 h), overnight illumination (12 h), cage switching (4 h), soiled cage (200 ml water in 100 g sawdust bedding, 12 h), predator sounds (30 min), light/dark perversion (24 h), cold water swimming (4℃, 5 min), hot water swimming (40℃, 5 min), tail pinch (3 min), physical restraint (6 h), and electrical stimulation (3 min))	5 weeks	1 - 2 per day (35 or 70 bouts)	7 day acclimation period.	The same stressors were not given more than once in the same week to conform to the unpredictability of the stress procedure.	Combination (physical and psychological)	1	<100 bouts	COX-2, IL-1β, IL-6, TNF-α	Pro-inflammatory	Brain	ELISA	1	1	UCMS increased the levels of IL-1β (p < 0.01), IL-6 (p < 0.01), COX-2 (p < 0.05) and TNF-α (p < 0.01) in the serum.	3	SPT, TST, FST	Stressed rats exhibited the following: Tests indicated depression (increased immobility times in both SPT, FST, TST). Tests done on different days, starting day after last stress episode.	Yes	CORT (increased), 5-HT, DA (decreased x 2)	Yes	Iba1 (increased x 2)	N/A	Yes - University ethics approval	No
	The Antidepressant-Like Effects of Shen Yuan in a Chronic Unpredictable Mild Stress Rat Model	Jiang et al.	2021	Control, UCMS, the SY-treated groups (67.5, 135, and 270 mg/kg) and the fluoxetine group (10 mg/kg)	Data came from 6 groups of rats (behavioural data, brain tissues, serum samples)	60	10 per group (control, UCMS, flu UCMS, 3 x drug UCMS groups)	Not reported.	Not reported.	Not reported.	Behaviour, neurotransmitters, hormones, cytokines, oxidative stress markers, hippocampal protein expression (n = 10/group)	Randomly divided into groups.	Not reported.	Not reported.	Behaviour, neurotransmitters, hormones, cytokines, oxidative stress markers, hippocampal protein expression	Not reported.	One-way analysis of variance (ANOVA) followed by Fisher's LSD post hoc test. SPSS Statistics 21.0	Not reported.	Rats	Sprague-Dawley	Males only	180-200g	Adolescence	Not reported.	UCMS (24 h deprivation of food/water, 6 h restraint, 12 h illumination, 24 h light/dark alterations, 3 min tail pinch, predator sounds for 30 min, cold water (4°C) swimming for 5 min, electrical stimulation for 3 min, and hot water (40°C) swimming for 5 min)	35 days	1-2 per day, 70 bouts max	7 day acclimation period.	Not reported.	Combination (physical and psychological)	1	<100 bouts	IL-1β, IL-6, TNF-α	Pro-inflammatory	Serum	ELISA	1	2	UCMS procedure induced a substantial increase in the serum levels of IL-1β, IL-6, and TNF-α.	3	OFT, SPT, TST, FST	Stressed rats exhibited the following: Tests indicated depression (SPT, increased immobility times during TST, FST). Anxiety levels (OFT) did not differ between stressed and controls.	Yes	CORT (increased), NE, 5-HT, DA (all decreased), MDA (increased)	No	Not reported.	N/A	Yes - Institute approval	No
	N-3 PUFA Have Antidepressant-like Effects Via Improvement of the HPA-Axis and Neurotransmission in Rats Exposed to Combined Stress	Kim et al.	2020	Control: lifetime intake of control diet with NS (NS-Never); lifetime intake of control diet with CMS alone (CMS-Never); lifetime intake of control diet with a combination of CMS and MS (CMS + MS-Never); pre-weaning supplementation of n-3 PUFA with CMS alone (CMS-PreW); pre-weaning supplementation of n-3 PUFA with a combination of CMS and MS (CMS + MS-PreW); post-weaning supplementation of n-3 PU…	Data came from 9 groups of rats (behaviour, blood and brain). Our focus is comparing NS-never and CMS-never.	72	8 per group	Not reported.	Not reported.	Not reported.	CREB, BDNF, pNR2B, GR, cytokines, microRNA (n = 8/group); immunofluorescence staining (n = 6/group)	Pregnant dams (n = 7 per diet) were randomly fed control or n-3 PUFA diet until the pups were weaned. Pups with control diet (n = 40) and n-3 PUFA diet (n = 32) were randomly reassigned to nine weight-matched experimental units of 8 pups each. Randomly divided into groups	SPT: the position of the two bottles were switched periodically.	Immobility, swimming, and climbing durations were measured by three raters unaware of the treatment conditions.	CREB, BDNF, pNR2B, GR, cytokines, microRNA, immunofluorescence staining	HPA-axis and BDNF-serotonergic and glutamatergic neurotransmission via miRs modulation in rat models of depression	Data were analyzed using a two-way analysis of variance (ANOVA) with factors of diets (lifetime supplementation of control diet, pre-weaning supplementation of n-3 PUFA, post-weaning supplementation of n-3 PUFA, lifetime supplementation of n-3 PUFA) and stress (NS, CMS alone, CMS + MS) followed by Duncan’s post hoc test. Analyses were performed using SPSS for Windows, version 24.0	Not reported.	Rats	Wistar	Males only	PND 77	Adulthood	Not reported.	CMS (food deprivation, water deprivation, cage tilting (45 degrees), soiled cage (300 mL of water with 25 ± 1 °C), group housing (5–6 adult male pups per cage) after a period of water deprivation, stroboscopic illumination (130 flashes/min), and intermittent illumination every 2 h)	15 days	1-2 per day (based on figure 1, total of 11 per week, ~23 bouts)	Housed individually in polycarbonate cages with chopped wood as bedding without enrichment.	Both MS and CMS activate the hypothalamic-pituitary-adrenal (HPA)	Combination (physical and psychological)	1	<100 bouts	IL-6, TNF-α	Pro-inflammatory	Brain tissue: hippocampus	Western blot	1	1	Values are significantly different between NS-Never and CMS-Never.	1	SPT FST	Stressed rats exhibited the following: SPT indicated depression and FST (immobility and climbing) indicated depression, however, swimming behaviour did not indicate depression.	Yes	ACTH, CORT (increased), 5-HT (decreased), PGE2 (increased)	No	Not reported.	N/A	Yes - University ethics approval	No
	Creatine and taurine mixtures alleviate depressive-like behaviour in Drosophila melanogaster and mice via regulating Akt and ERK/BDNF pathways	Kim et al.	2020	Control, NS, fluoxetine, CRE, TAU, CRE/TAU	Data came from 6 groups of mice (behaviour, blood, brain tissue)	48	8 per group	Not reported.	Not reported.	Not reported.	Behaviour, cytokines, hormones, hippocampal signalling proteins (n = 8/group)	Not reported.	Not reported.	Not reported.	behaviour, cytokines, hormones, hippocampal signalling proteins	Not reported.	One-way analysis of variance, followed by post hoc Tukey's multiple range test at the 5% significance level, using the Statistical Package for Social Sciences version 12.0	Not reported.	Mice	BALB/c	Males only	4 weeks old, 18-22 g	Adolescence	Not reported.	CMS (water and food deprivation, an empty water bottle presentation, reversal of daytime and night-time cycles, crowded housing, tilted box (45°), bedding removal, and wet bedding)	5 weeks	65 bouts - supplementary materials	Not reported.	Not specified	Combination (physical and psychological)	1	<100 bouts	IL-1β, IL-6, TNF-α	Pro-inflammatory	Blood	ELISA	1	2	Significant increase in all 3 cytokines measured compared to control (p < 0.004, p < 0.001, and p < 0.001, for IL-1β, IL-6, TNF-α, respectively).	2	SPT, FST, OFT, TST	Stressed mice exhibited the following: depression (SPT, increased immobility times during FST and TST) and anxiety (OFT).	yes	L-DOPA (decreased), DA (no change), 5-HT (decreased), ACTH (increased), CORT (no change), Corticotropin releasing hormone (CRH) (increased)	No	Not reported.	N/A	Yes - University ethics approval	No
	Loureirin C and Xanthoceraside Attenuate Depression-Like Behaviors and Expression of Interleukin-17 in the Prefrontal Cortex Induced by Chronic Unpredictable Mild Stress in Mice	Kunisawa et al.	2022	Control, UCMS + saline, UCMS + Lou C, UCMS + Xan	Data came from 4 groups of mice (behaviour, brain tissue)	60 (roughly)	14-15 in each of the 4 groups (control, UCMS, 2 drug groups)	Not reported.	Not reported.	Not reported.	Behaviour (n = 14-15); cytokines (n = 11-13), except IL-17 (n = 6-13).	Randomly divided into groups.	Behavioral experiments were performed in a sound-attenuated and air-regulated experimental room, in which the mice were habituated for more than 2 h	Not reported.	Behaviour and cytokines	Not reported.	Student’s t-test. Multiple group comparisons were performed using one-way analysis of variance followed by Tukey’s multiple comparison test as post hoc tests. GraphPad Prism 6 software	Not reported.	Mice	C57BL/6	Males only	8 weeks old	Adulthood	Not reported.	UCMS (Food and water deprivation for 12 h, 30° tilted cage for 12 h, cage shaking at 100 rpm for 10 min, damp bedding cage for 12 h, tail clamping for 1 min, confinement in an air-permeability 50-mL tube for 2 h, illumination (50 lx) for 24 h, empty cage for 12 h, and isolation rearing for 24 h)	4 weeks	1 stressor per day - 28 bouts	Behavioral experiments were performed in a sound-attenuated and air-regulated experimental room.	This model can mimic the clinical symptoms of patients with depression and is widely used in screening drugs with antidepressant effects. To reduce the influence of the previous experiment, the sequence of behavioral tests was arranged in order of stress level, from low to high.	Combination (physical and psychological)	1	<100 bouts	IL-1β, IL-6, IL-17, TNF-α	Pro-inflammatory	Brain tissue: PFC, hippocampus	qRT-PCR	2	1	UCMS increased the expression of IL-17 only in the PFC, but not that of IL-1β, IL-6, and TNF-α, compared to the control group. However, in the HIP group, the expression of IL-17, IL-1β, IL-6, and TNF-α did not differ.	4	locomotor, SIT, FST, NSF	Stressed mice exhibited the following: depression indicated (increased immobility times during FST), social deficits (SIT), prolonged latency to eat (NSF), hyperactivity (locomotor activity test).	No	Not reported.	No	Not reported.	N/A	Yes - University ethics approval	Yes
	Senegenin exerts anti-depression effect in mice induced by chronic un-predictable mild stress via inhibition of NF-κB regulating NLRP3 signal pathway	Li et al.	2017	Control, SEN (8 mg/kg), vehicle (UCMS), Flu (UCMS, 20 mg/kg, i.g.), SEN (UCMS, 4 and 8 mg/kg, i.g.)	Data came from 6 groups of mice (behaviour and brain tissue)	72	12 per group (control group, SEN group (8 mg/kg, intragastrical (i.g.)), vehicle group (UCMS), Flu group (UCMS, 20 mg/kg, i.g.) and SEN group (UCMS, 4 and 8 mg/kg, i.g.))	Not reported.	Not reported.	Not reported.	Behaviour (n = 10-12); cytokines (n = 6); NF-κB-P65 activation (n = 3-4); NLRP3 inflammasome (n = 4); neuronal inflammation (n = 3); BDNF and NT-3 (n = 3).	Randomly divided into groups.	SPT: the position of the two bottles were switched periodically. To make the procedure unpredictable, the protocol were randomly scheduled and changed every week.	Not reported.	Behaviour, cytokines, NF-κB-P65 activation, NLRP3 inflammasome, neuronal inflammation, BDNF and NT-3.	Not reported.	One-way ANOVA using SPSS 22.0	Not reported.	Mice	ICR	Males only	18-22 g	Early postnatal	Not reported.	UCMS (Tilted cage (45°) for 12 h, swimming at 4 °C for 5 min, food deprivation for 12, water deprivation for 12 h, noise for 8h Forced physical restraint for 5 min, wet cage for 12 h, foreign object exposure for 12 h, Illumination overnight for 12 h)	42 days	Unknown - 1 or 2 per day? (42-84)	7 day acclimation period.	Not reported.	Combination (physical and psychological)	1	<100 bouts	IL-1β, TNF-α	Pro-inflammatory	Brain tissue: hippocampus	ELISA	1	1	The levels of TNF-α and IL-1β in hippocampus of the mice stimulated by UCMS (vehicle group) were significantly increased when compared to the control group (P<0.01).	4	SPT, OFT, FST, TST	Stressed mice exhibited the following: Tests indicated depression ( increased immobility times in both FST and TST, SPT) and anxiety (OFT).	No	Not reported.	No	Not reported.	N/A	Unclear - The quality of the experimental animals review is Institute of Health and Environmental technology, Soochow University and all procedures such as mice feed and care were implemented strictly in agreement with the National Institutes of Health Guide for Care and Use of Laboratory Animals	Yes
	Correlation between intestinal microbiotal imbalance and 5-HT metabolism, immune inflammation in chronic unpredictable mild stress male rats	Li et al.	2022	Control, UCMS	Data came from 2 groups of rats (behaviour, blood, brain, colon tissues, colonic fecal)	20	10 control and 10 UCMS (only 9 per group for analyses)	Not reported.	Not reported.	Not reported.	Behaviour, hormones, inflammatory factors, immune cells, microbiota (not stated, if done with all animals (n=10))	Randomly divided into groups - weighed beforehand	SPT: the position of the two bottles were switched periodically.	Not reported.	Behaviour, hormones, inflammatory factors, immune cells, microbiota	Not reported.	The means of two groups were compared using the independent sample t‐test. The level of IL‐6, TNF‐α, DA and IL‐1 Beta ELISA values were converted from OD to concentration using a standard curve. p Values were adjusted using a Benjamini–Hochberg correction. SPSS v.22.0 software	Pearson correlation analysis was conducted on data conformed to a normal distribution as determined using the normality test, otherwise the Spearman correlation test was used.	Rats	Wistar-SPF	Males only	200-220 g, 7 weeks old	Adolescence	Not reported.	UCMS (45° cage tilt for 12 h (hard to get food and water, 7 a.m. to 7 p.m.), tail pinching for 3 min with a clip (just whine without skin damage), cage shaking for 5 min, swimming in 4 °C cold water or 45 °C hot water for 5 min (using 50 cm high plastic drum, 20 cm in diameter, the water depth was determined by the rats' toes reaching the bottom of the container), reversed light/dark cycle for 24…	3 weeks	1 stressor per day = 21 bouts	Housed in polycarbonate cages, measuring 545 × 395 × 200 mm3. 7 day acclimation period.	UCMS is an effective and reliable stra	Combination (physical and psychological)	1	<100 bouts	IL-1β, IL-6, TNF-α	Pro-inflammatory	Serum	ELISA	1	2	The serum levels of inflammatory factors were significantly higher in the UCMS group compared with the control group.	1	FST, SPT	Stressed rats exhibited the following: Tests indicate depression (increased immobility times during FST, SPT).	Yes	DA, 5-HT (no change)	No	Not reported.	N/A	Yes - University ethics approval	No
	Rifaximin-mediated gut microbiota regulation modulates the function of microglia and protects against UCMS-induced depression-like behaviors in adolescent rat	Li et al.	2021	Control group, rifaximin group, UCMS model group and UCMS-exposed rats treated with rifaximin	Data came from 4 groups of rats (behaviour, fecal microbiota analysis, brain tissue, colon tissue)	56	Control group (CON, n = 14), rifaximin group (CON + R, n = 14), UCMS model group (UCMS, n = 14) and UCMS-exposed rats treated with rifaximin (UCMS + R, n = 14)	Not reported.	Not reported.	Not reported.	Behaviour (n = 14); fecal microbiota analysis (n = 5); SCFAs, cytokines, microglia analysis, and neurogenesis (n = 4).	Randomly divided into groups.	SPT: the position of the two bottles were switched periodically. The SPT was performed individually to lessen the effect of variability in sucrose preference.	Not reported.	Behaviour, fecal microbiota analysis, SCFAs, cytokines, microglia analysis, neurogenesis	Not reported.	Except for the Morris water maze (MWM) test results, data were analyzed by two-way analysis of variance (ANOVA), followed by Tukey’s multiple comparison tests. Repeated-measures two-way ANOVA followed by post hoc Bonferroni multiple comparison tests were used for the Morris water maze. GraphPad Prism 8	Not reported.	Rats	Sprague-Dawley	Males only	4 weeks when experiment started	Adolescence	Not reported.	UCMS -cage tilting for 24 h, cold swimming for 3 min (at 0 °C), water or food deprivation for 24 h, level shaking for 15 min, tail nip for 1 min (1 cm from the end of the tail), 45 °C heat stress for 5 min and inversion of the light/dark cycle for 24 h	28 days	each of 8 stressors applied 4 times so 32 bouts	7 day acclimation period. Different cages for SPT, OFT setup, MWM	The rats were exposed to different stressors at random every day, making it impossible for the animals to predict the stimulus.	Combination (physical and psychological)	1	<100 bouts	IL-1β, TNF-α, IL-1ra, IL-10	Pro-inflammatory, anti-inflammatory	Brain tissue: hippocampal dentate gyrus	ELISA	1	1	UCMS mice had significantly (***P < 0.001) higher concentrations of TNF-a and IL-1B compared to controls. IL-10 and IL-1ra were significantly (***P < 0.001) lower in UCMS mice compared to controls.	4	SPT, OFT, MWM [spatial learning & memory]	Stressed rats exhibited the following: Tests indicated depression (SPT), anxiety (OFT) and impaired spatial and learning memory (MWM)	No	Not reported.	Yes	Iba1 (no chnage)	N/A	Not reported.	Yes
	Seahorse treatment improves depression-like behavior in mice exposed to UCMS through reducing inflammation/oxidants and restoring neurotransmitter and neurotrophin function	Li et al.	2020	Control group (CON), seahorses group (SH), UCMS group (UCMS) and UCMS + seahorses group (UCMS + SH)	Data came from 4 groups of rats (behaviour, blood samples, brain tissue)	38	CON 10; SH 10; UCMS 9; UCMS+SH 9	Not reported.	Not reported.	Not reported.	Not reported.	Randomly divided into groups.	Not reported.	The duration of the immobility was recorded blindly according to the EthoVision system for 5 min. Social exploration was defined as the locomotor distance and entry numbers in target box was recorded blindly according to EthoVision system for 10 min.	Behaviour, CORT, cytokines, expression of CD11b, Trk B, BDNF and GFAP, neurotransmitters and their metabolites, ROS, SOD and GSH-Px activities	Not reported.	two-way ANOVA and then Fisher's least significant difference (LSD) multiple range test upon ANOVA measurements.. GraphPad Prism 6 software.	Not reported.	Mice	C57BL/6	Females only	21 ± 2g, 8 weeks old	Adulthood	Not reported.	UCMS (food and water deprivation, exposure to an empty water bottle, sawdust change, shaking at 200 rpm for 1.5 h, restraint in 50 ml tube for 1.5 h, at cold (4–10 °C) for 1.5 h, tilted cage, exposure to a soiled cage, space reduction, stroboscopic illumination, light/dark succession every 3 h, overnight illumination, swimming at cold (4–10 °C) for 10 min)	8 weeks	According to cited source, 2 stressors per day = 112 bouts	7 day acclimation period.	To prevent habituation and to ensure the unpredictability of stress, all stressors were randomly scheduled over a 1-week period and were repeated throughout the duration of the experiment	Combination (physical and psychological)	1	100 - 199 bouts	IL-1β, IL-10	Pro-inflammatory, anti-inflammatory	Brain tissue: hippocampus	Commercial kits	1	1	UCMS significantly affected the concentration of pro-inflammatory cytokine IL-1β in the hippocampus and the amygdala and IL-10 in the amygdala.	2	SPT, EPM, OFT, FST, SIT	Stressed mice exhibited the following: depression (SPT, increased immobility times during FST), anxiety (EPM, OFT), decrease in social interaction/exploration. Measured post last stress episode.	Yes	CORT (increased), NE, DA, 5-HT (all decreased)	Yes	GFAP (decreased)	N/A	Yes - University ethics approval	Yes
	Acupuncture inhibits NLRP3 inflammasome activation in the prefrontal cortex of a chronic stress rat model of depression	Li et al.	2021	Control, UCMS, Model+Acupuncture (Acu) and Model+Fluoxetine (Flu)	Data came from 4 groups of rats (behaviour and brain tissue).	32	8 per group (control, UCMS, model+acupuncture, model+Flu)	Not reported.	Not reported.	Not reported.	Behaviour (n = 8); NLRP3 inflammasome protein expression and cytokines (n = 5); apoptosis (n = 3).	Randomly divided into groups.	SPT: the position of the two bottles were switched periodically.	The crossing numbers (defined as at least three paws in a square) and the rearing numbers (defined as the rat standing upright on its hind legs) were counted manually by two observers who were blinded to the experimental groups.	Behaviour, NLRP3 inflammasome protein expression, cytokines, apoptosis	Not reported.	One-way analysis of variance (ANOVA), followed by the Newman–Keuls test.	Not reported.	Rats	Sprague Dawley	Males only	180-200 g	Adolescence	Not reported.	UCMS (food deprivation (24 h), water deprivation (24 h), cold swimming (4°C, 5 min), stroboscopic stimulation (2 h), physical restraint (2 h), tail clip (1 min), and overnight illumination (12 h))	6 weeks	1 per day = 42 bouts	7 day acclimation period.	UCMS is known to be a key risk factor for depression. Therefore, the UCMS animal model has been extensively used for depression study	Combination (physical and psychological)	1	<100 bouts	IL-1β, IL-18	Pro-inflammatory	Brain tissue: PFC	RT-PCR, ELISA	3	1	Compared with the control group, the level of IL-1β in the PFC of the model group was increased significantly (p < .05), and the level of IL-18 was also significantly increased in the PFC (p < .01).	4	SPT, OFT	Stressed rats exhibited the following: Tests indicated depression (SPT). OFT was only used to assess locomotor activity, decreased. Measured one day post stress.	No	Not reported.	Yes	Measured cell apoptosis with TUNEL staining (increased)	N/A	Yes - University ethics approval	Yes
	Suppression of NLRP3 inflammasome attenuates stress-induced depression-like behavior in NLGN3-deficient mice	Li et al.	2018	Control, wild type UCMS (WT/UCMS), knockout control (KO/Con), knockout UCMS (KO/UCMS).	Data came from 4 groups of mice (behaviour, body weight, blood, brains)	48	12 per group (wt control, wt UCMS, 2 x KO groups)	Not reported.	Not reported.	Not reported.	Behaviour (n = 8-12); neuron and glial cell quantification (n = 6); inflammasome activation and cytokines (n = 6-8).	Randomly divided into groups.	The stressors were randomly subjected to mice to ensure the unpredictability of the experiment	Not reported.	Behaviour, neuron and glial cell quantification, inflammasome activation, cytokines.	Not reported.	One-way ANOVA followed by the post hoc Tukey test. Graphpad prism (Version 6.0)	Not reported.	Mice	C57BL/6	Males only	18-20 g	Adolescence	The male, NLGN3 knockout (KO) mice (18–20 g) with C57BL6 background were obtained from Cyagen Bioscience	UCMS ( (1) water deprivation for 24 h, (2) food deprivation for 24 h, (3) cage tilt (45°) for 7 h, (4) overnight illumination, (5) soiled cage, (6) overhang (15 min), (7) light/dark perversion, (8) foreign object exposure, (9) 1 min tail pinch, (10) physical restraint for 4 h, (11) white noise, and (12) oscillation for 5 min)	6 weeks	Not reported., if 3 per day then max of 126 bouts	7 day acclimation period.	Not reported.	Combination (physical and psychological)	1	100 - 199 bouts	CCL-1, CXCL-1, IL‐1β, IL‐18, TNF‐α, IL-4	Pro-inflammatory, TH2	Brain tissue: cortex, amygdala, and hippocampus	rt-qPCR	2	1	A significant increase of pro-inflammatory cytokines, including TNF-α, IL-18, IL-1β, IL-4 and CCL-1, as well as the chemokine of CXCL-1, were markedly induced by UCMS in cortex, hippocampus and amygdala.	3	SPT, TST, FST, body weight	Stressed mice exhibited the following: depression (SPT, increased immobility during TST and FST). Decreased body weight. Each test done on a different day, measured 1 day post stress.	Yes	5-HT (decreased), CORT (increased), NE (decreased)	Yes	Iba-1 (increased x 2), GFAP (increased x2), degenerative neurons in cortex and HPC (both increased)	N/A	Yes - University approval	No
	Neuronal-microglial liver X receptor beta activating decrease neuroinflammation and chronic stress-induced depression-related behavior in mice	Li et al.	2022	Control, cortisol in drinking water, UCMS	Data came from 3 groups of mice (behaviour, brain, blood)	36	12 per group	Not reported.	Not reported.	Not reported.	Body weight, behaviour (n = 12), concentration of cort, cytokines in serum (n = 6), neuroinflammation in BLA (n = 3)	Not reported.	All animals were habituated to the testing room for 30 min before the start of the test. The test room was dimly illuminated with indirect white lighting (15 ∼ 20 LX), as mice were nocturnal and their innate exploratory behavior was hindered in well-illuminated conditions.	Not reported.	Body weight, behaviour, concentration of cort, cytokines in serum, neuroinflammation in BLA	neuroinflammatory affection of BLA and distinct functional roles of microglia	Body weight and microglial morphology were analyzed by three-way mixed ANOVA followed by Tukey's post hoc test for multiple comparison. Other data obtained from the behavioral, biochemical, morphological, molecular biological, and flow cytometric test were analyzed by two-way ANOVA with Tukey's post hoc test. Behavioral test using chemical genetics approach were analyzed by paired Student’s t tes…	Not reported.	Mice	C57BL/6	Males only	8-10 weeks, 18 - 22 g (plus 1 week of acclimation)	Adulthood	Not reported.	UCMS (24 h of food deprivation, 24 h of water deprivation, 1 h of exposure to empty bottles, 8 h of cage tilt (45°), overnight illumination, 24 h of habitation in a soiled cage (200 ml of water in 100 g of sawdust bedding), 30 min of forced swimming at 8 °C, 2 h of physical restraint, and 24 h of exposure to a foreign object).	28 days	2 stressors daily	1 week acclimation period	Not reported.	Combination (physical and psychological)	1	<100 bouts	IL-1β	Pro-inflammatory	Brain tissue: amygdala + serum	ELISA	1	3	Increased in both	1	SPT, FST, TST, OFT, EPM, novel object (recognition memory)	Stressed mice exhibited the following: despair (increased immobility time during FST and TST), anhedonia (decreased sucrose preference during SPT). Increased anxiety (EPM only, not OFT). Decreased cognition (novel object).	Yes	CORT (increased x 2)	No	Not reported.	N/A	All experimental protocol and procedures were received prior approval from the Institutional Animal Care and Use Committee at Xiamen University (Xiamen, China, XMULAC20190054).	No
	Oridonin relieves depressive-like behaviors by inhibiting neuroinflammation and autophagy impairment in rats subjected to chronic unpredictable mild stress	Liang et al.	2022	Control, UCMS, UCMS+Vehicle,UCMS+Ori (5 mg/kg), UCMS+Ori (10 mg/kg), UCMS+Ori (20 mg/kg)	Data came from 6 groups of rats (behaviour, body weight, Iba-1, cytokines, CORT, autophagy-related protein expression)	48	8 per group based on figure legends (control, UCMS, UCMS +vehicle, UCMS + ori 5mg, UCMS + ori 10mg, UCMS + ori 20mg)	Not reported.	Prior to the UCMS, baseline prefer-ence for sucrose was recorded, and only rats that showed a sucrosepreference >65% were included in this study.	Not reported.	Behaviour (n = 8), Iba-1, cytokines, CORT, autophagy-related proteins (n = 3-4)	Randomly selected	Not reported.	Not reported.	Behaviour, Iba-1, cytokines, CORT, autophagy-related proteins	Neuroinflammation and autophagy impairment.	The data from behavioral tests at one point in timeand Western blot analysis were analyzed by Student'st-test for two-group comparisons or one-way analysis of variance (ANOVA) followed by Dunnett's multiple comparison test for the various UCMS groups. GraphPad Prism 6 software	The normality of the data was tested using the D'Agostino and Pearson omnibus normality test.	Rats	Sprague Dawley	Males only	4 week old, 80-100 g	Adolescence	Not reported.	UCMS (cage tilting (45°) for 24 h, damp sawdust (200 mL of water in a cage) for 24 h, swimming in water at 45°C for 5 min, swimming in water at 5°C for 5 min, tails clamped for 1 min, 24 h of water deprivation, 12 h of overnight illumination, cage shaking for 10 min, making noise for 10 min and 24 h of food deprivation)	4 weeks and 6 weeks	2 per day (either 56 or 84)	For acclimation, the rats were treated with 1% sucrose solution (weight/volume) for 7 days.	Adapted the stress procedure from the authors' previous research	Combination (physical and psychological)	1	<100 bouts	IL-1β, IL-18	Pro-inflammatory	Brain tissue: hippocampus + serum	ELISA and Western Blot	1	3	Relative protein levels of IL-1β, IL-18 were significantly upregulated in UCMS.	2	FST, SPT, body weight	Stressed rats exhibited the following: Tests indicated depression (increased immobility times during FST, SPT) and decreased weight. Measured on the day stress ended.	Yes	CORT (increased)	Yes	Iba-1 (increased x 2)	N/A	Yes - University ethics approval	No
	Interferon-gamma deficiency modifies the effects of a chronic stressor in mice: Implications for psychological pathology.	Litteljohn et al.	2010	Control WT, stressed WT, control KO, stressed KO	Data came from 4 groups of mice (behaviour, blood, brain tissue). Independent cohorts of mice were used for (1) brain monoamine and plasma corticosterone determinations, (2) serum cytokine determinations and (3) behavioral testing	Not reported.	Independent cohorts were used for: (1) brain monoamine and plasma corticosterone determinations (n = 8–10/group), (2) serum cytokine determinations (n = 6/group), and (3) behavioral testing (n = 18–20/group)	Not reported.	Not reported.	Not reported.	independent cohorts were used for: (1) brain monoamine and plasma corticosterone determinations (n = 8–10/group), (2) serum cytokine determinations (n = 6/group), and (3) behavioral testing (n = 18–20/group)	Randomly divided into groups.	Behaviour: The sequence of tests was organized in such a way as to minimize the effects of prior test experience. All apparati were thoroughly cleaned between trials/mice with a dilute ethanol solution to minimize the effects of lingering olfactory cues. Also, in order to minimize the acute effects of the experimental stressors, mice were tested on the morning after the previous day’s afternoon s…	Not reported.	Behaviour, CORT, cytokines, hormones and their metabolites, neurotransmitters	Not reported.	2 way ANOVA followed by Fisher's planned comparisons where appropriate. StatView (version 6.0) statistical software package.	Not reported.	Mice	C57BL/6	Sex unknown	10-12 weeks old	Adulthood	IFN-γ knockout and wild-type (IFN-γ +/+) mice raised on a C57BL/6J genetic background. Thereafter, IFN-γ knockout and wild-type mice were generated in-house from heterozygous (IFN-γ +/−) breeding pairs, as determined via PCR analyses.	UCMS (restraint in semicircular Plexiglas tubes (4 × 12 cm) with tails taped to prevent mice from turning (15 min); restraint in tight-fitting triangular bags with a nose-hole for breathing (15 min); exposure to social stressors (interactions but not fighting) by placing mice in a large cage (40 × 25 × 15 cm) divided into separate quadrants with three non-experimental mice (60 min); exposure to s…	42 days	2 stressors per day (84 bouts)	4–5 week acclimation period. Housed in standard polypropylene cages. Stressed animals were housed in holding rooms separate from, but otherwise identical to, their non-stressed counterparts.Behaviour: oepn field arena, glass cylinder for FST.	The chronic stressor procedure was adapted from previous studies that used the presentation of chronic mild stressors to model affective-like disturbances in rodents. However, because outcomes observed with very mild chronic stressor preparations are not particularly robust, the intensity of the stressors used in the present investigation, were more extensive (i.e., up to 42 rather than 21 days) …	Combination (physical and psychological)	1	<100 bouts	TNF-α, IL-2	TH1, pro-inflammatory	Serum	Multiplex analysis using a custom multiple cytokine detection kit (Beadlyte Mouse Multi-Cytokine Detection System, Upstate Cell Signalling Solutions) and the Luminex 100 suspension-based bead array system	1	2	Chronic stressor provoked a marked increase in serum TNF-α concentrations among wild-type animals (p < 0.01). Significant main effect of the chronic stressor on circulating IL-2 levels (p < 0.05), indicating that levels of this cytokine were increased in chronically stressed mice.	2	OFT, novel object test (anxiety), FST, chocolate milk consumption test (SPT)	Stressed mice exhibited the following: anxiety measured at day 30 (OFT), despair measured at day 41 (increased immobility times during FST), anhedonia measured at day 38 (chocolate milk test). No change in exploratory behaviour (novel object). Behavioural testing done during stress episodes (between days 30-42).	Yes	CORT (increased), NE, MHPG, 5-HT, 5-HIAA, DA, DOPAC (rest no change)	No	Not reported.	N/A	Yes - University ethics approval	No
	Anti-depression-like effect of Mogroside V is related to the inhibition of inflammatory and oxidative stress pathways.	Liu et al.	2023	Control, UCMS, UCMS + MGV, UCMS + MGV, fluoxetine	Data came from 5 groups of mice (behaviour, serum, brain)	40	8 per group	Not reported.	Not reported.	Not reported.	Body weight, behaviour, and oxidative stress measures (n = 8); cytokines, BDNF, TrkB, and AKT signaling pathways (n = 4); neurogenesis (n = 3).	Randomly divided into groups.	Not reported.	Not reported.	Body weight, behaviour, oxidative stress measures, cytokines, BDNF/TrkB/AKT signaling pathways, neurogenesis	Depressive behaviors	one-way ANOVA followed by Tukey's test with Prism program version 8.0.	Not reported.	Mice	C57BL/6	Males only	8-9 weeks (plus 1 week of acclimation)	Adulthood	Not reported.	UCMS ((1) 5 min tail suspension, (2) Shaking horizontally for 5 min, (3) clipping the tail tip for 2 min, (4) 23–25 °C water forced swimming for 5 min, (5) 24 h food fasting, (6) 24 h water deprivation, (7) 24 h of damp padding (100 mL of water per 50 g of padding), (8) 24 h cage tilting (cage inclined at 45° with respect to the horizontal), (9) 6 h of constraint and (10) 24 h of day and night re…	28 days	2 stressors daily	7 day acclimatization period.	Not reported.	Combination (physical and psychological)	1	<100 bouts	IL-1β, IL-6, TNFα, IL-4	Pro-inflammatory, TH2	Brain tissue: cortex and hippocampus	qRT-PCR, western blotting	3	1	HPC: IL-1β, IL-6, TNFα (all increased), IL-4 (decreased). Cortex: IL-6, TNFα: increased. Protein: TNFα increased	4	FST, TST, OFT, NSFT	Stressed mice exhibited the following: despair (increased immobility time during TST, FST), anxiety (increased based on NSF, OFT)	Yes	MDA, GSH (increased x 3)	Yes	GFAP (increased)	N/A	In this study, all animal experimental conditions were approved by the guidelines in accordance with the animal care and use mandated by the Committee of the Minzu University of China (ECMUC2019001AO).	No
	Sex differences in depressive-like behaviour may relate to imbalance of microglia activation in the hippocampus.	Liu et al.	2019	Control, UCMS	Data came from 2 groups of mice (behaviour, body weight, blood, brain tissue).	Not reported.	9-10 per group (male control, male UCMS)	Not reported.	Not reported.	Not reported.	Body weight and behaviour (n = 7-9); CORT (n = 6-8); Iba-1, cytokines, BDNF, and TrkB (n = 4-6).	Randomly divided into groups.	During the whole process, male and female mice were not allowed to communicate physically.	Not reported.	Body weight, behaviour, CORT, Iba-1, cytokines, BDNF, TrkB.	Microglia-related neuroinflammation	The body weight, behavioural data, and serum corticosterone concentrations were analysed using a two-way analysis of variance (ANOVA) where stress and sex were considered as individual factors. The two-way repeated measures ANOVA followed by Bonferroni’s post hoc or Fisher's LSD tests were used to identify the differences between groups. All the aforementioned analyses were performed with the Gra…	Not reported.	Mice	C57BL/6	Males only	18-22 g, 8 weeks old	Adulthood	Not reported.	UCMS (swimming for 5 min in 4 °C water; food or water deprivation for 12 h; 45° cage tilting for 14 h; restraint in a 50 mL centrifuge tube for 2 h; 45 °C heat stress for 30 min; cage shaking for 30 min; continuous lighting/darkness for 24 h; wet bedding for 12 h; bedding deprivation for 24 h)	28 days (1 per day)	28 bouts	Housed in standard cages. 14 day acclimation period. and treated with the 1% sucrose solution.	As a classical animal model of depression, the UCMS paradigm has been widely used for more than 20 years (Hill et al., 2012). In this study, we used a modified protocol according to our recently published study	Combination (physical and psychological)	1	<100 bouts	IL-1β, IL-6, TNF-α, IL-1ra, IL-10, IL-4	TH2 (IL-4), pro-inflammatory, anti-inflammatory	Brain tissue: hippocampus	RT-qPCR	2	1	The mRNA of IL-1β increased only in the male-UCMS group, while the TNF-α mRNA increased specifically in the female-UCMS group when comparing with their sex-matched controls. IL-6 mRNA increased in both male and female mice which underwent UCMS.	3	SPT, TST, OFT, body weight	Stressed mice exhibited the following: depression in both males and females (SPT, increased immobility times during TST) and anxiety (based on OFT time in center, not OFT total distance). Lower weight post stress. Behavioural testing done post stress.	Yes	CORT (increased)	Yes	Iba-1 mRNA levels (increased)	N/A	Yes - University ethics approval	Yes
	Sex differences in depressive-like behaviour may relate to imbalance of microglia activation in the hippocampus. (duplicate)	Liu et al.	2019	Control, UCMS	Data came from 2 groups of mice (behaviour, body weight, blood, brain tissue).	Not reported.	9-10 per group (female control, female UCMS)	Not reported.	Not reported.	Not reported.	Body weight and behaviour (n = 7-9); CORT (n = 6-8); Iba-1, cytokines, BDNF, and TrkB (n = 4-6).	Randomly divided into groups.	During the whole process, male and female mice were not allowed to communicate physically.	Not reported.	Body weight, behaviour, CORT, Iba-1, cytokines, BDNF, TrkB.	Microglia-related neuroinflammation	The body weight, behavioural data, and serum corticosterone concentrations were analysed using a two-way analysis of variance (ANOVA) where stress and sex were considered as individual factors. The two-way repeated measures ANOVA followed by Bonferroni’s post hoc or Fisher's LSD tests were used to identify the differences between groups. All the aforementioned analyses were performed with the Gra…	Not reported.	Mice	C57BL/6	Females only	18-22 g, 8 weeks old	Adulthood	Not reported.	UCMS (swimming for 5 min in 4 °C water; food or water deprivation for 12 h; 45° cage tilting for 14 h; restraint in a 50 mL centrifuge tube for 2 h; 45 °C heat stress for 30 min; cage shaking for 30 min; continuous lighting/darkness for 24 h; wet bedding for 12 h; bedding deprivation for 24 h)	28 days (1 per day)	28 bouts	Housed in standard cages. 14 day acclimation period. and treated with the 1% sucrose solution.	As a classical animal model of depression, the UCMS paradigm has been widely used for more than 20 years (Hill et al., 2012). In this study, we used a modified protocol according to our recently published study	Combination (physical and psychological)	1	<100 bouts	IL-1β, IL-6, TNF-α, IL-1ra, IL-10, IL-4	TH2 (IL-4), pro-inflammatory, anti-inflammatory	Brain tissue: hippocampus	RT-qPCR	2	1	The mRNA of IL-1β increased only in the male-UCMS group, while the TNF-α mRNA increased specifically in the female-UCMS group when comparing with their sex-matched controls. IL-6 mRNA increased in both male and female mice which underwent UCMS.	3	SPT, TST, OFT, body weight	Stressed mice exhibited the following: depression in both males and females (SPT, increased immobility times during TST) and anxiety (based on OFT time in center, not OFT total distance). Lower weight post stress. Behavioural testing done post stress.	Yes	CORT (increased)	Yes	Iba-1 mRNA levels (increased)	N/A	Yes - University ethics approval	Yes
	Running exercise alleviates hippocampal neuroinflammation and shifts the balance of microglial M1/M2 polarization through adiponectin/AdipoR1 pathway activation in mice exposed to chronic unpredictable stress.	Liu et al.	2024	Control, CUS	Data came from 2 groups of mice (behaviour, serum, brain)	51	Control (n=15), CUS model (n=18), CUS + exercise (n=18)	The sample size for each experiment was chosen based on previous experience and to detect a difference of at least p < 0.05 with the tests applied.	Not reported.	No animals were excluded from current study	Body weight, behaviour (n = 15 for control, n = 36 for stressed), mRNA levels of cytokines (n=5/6), cytokine expression in HPC, mRNA level of adiponectin (n=6), microglial morphology (n=4-6), Muscle weight and the muscle weight to body weight ratio of the mice in the Con group (n = 11), CUS group (n = 14) and Run group (n = 14), eWAT weight and the eWAT weight to body weight ratio of the mice in …	Randomly divided into groups.	Not reported.	During the animal experiment, the animals in each group were treated by investigators in a nonblinded manner, but the analyses of the behavior test were performed in a blinded manner. All subsequent processes, including tissue preparation, cell counting, and microglial skeletonization analysis, and data analyses were performed by investigators blinded to the treatment conditions.	Body weight, behaviour, mRNA levels of cytokines, cytokine expression in HPC, mRNA level of adiponectin, microglial morphology, Muscle weight and the muscle weight to body weight ratio, eWAT weight and the eWAT weight to body weight ratio	hippocampal inflammation, phenotypic switching of microglia, hippocampal adiponectin/AdipoR1 pathway.	SPSS version 23.0. The body weight data were analysed using a repeated-measures analyzed of variance (ANOVA). The mean values between two groups were compared by independent Student's t test, and comparisons among multiple groups were conducted by one-way ANOVA followed by the least significant difference (LSD) post hoc test. The nonparametric Kruskal‒Wallis test was performed when the data did n…	All the data were assessed for normality and homogeneity of variance.	Mice	C57BL/6J	Males only	6-7 week old. 18-20 g (plus 1 week of acclimation)	Adolescence	Not reported.	CUS (cold stress (1 h), electric shock, an empty bottle (2 h), reversed day-night cycle (12 h/12 h dark/light), heat stress, overnight food or water deprivation, overnight exposure to wet bedding, restraint (1 h), overnight exposure to rat odor, overnight exposure to a stroboscope, an overnight period of no bedding, overnight cage tilting and cage rotation (1 h)).	28 days	2-3 daily	7 day acclimatization period.	CUS model mice were established to mimic stressful life situations	Combination (physical and psychological)	1	<100 bouts	IL-1β, IL-6, TNFα, IL-10	Pro-inflammatory, anti-inflammatory	Brain tissue: hippocampus	qRT-PCR, western blotting	3	1	Pro-inflammatory all increased for both protein and mRNA. Anti-inflammatory decreased protein, no change mRNA	3	SPT, TST, FST	Stressed mice exhibited the following: despair (increased immobility time during TST, not for FST), anhedonia (based on SPT).	No	Not reported.	Yes	Iba1 (increased)	N/A	All experimental procedures were approved by the Animal Care Committee of Chongqing Medical University and conducted in accordance with the National Institutes of Health Guide for the Care and Use of Laboratory Animals.	No
	The antidepressant effects of protein arginine methyltransferase 2 involve neuroinflammation.	Liu et al.	2024	Control, depression, depression + PRMT2 overexpression (DP), depression + PRMT2 overexpression + PRMT2 inhibitor MS023 (DPM)	Data came from 4 groups of mice (behaviour, brain)	Unclear (around 34)	8 or 9 per group? Unclear	Not reported.	Not reported.	Not reported.	Expression of PRMT2 in the hippocampus, Expression of H3R8me2a (n = 3), Expression of PRMT2 and H3R8me2a in the hippocampus, microglial morphology (n = 2), SPT, TST, FST (n=7 or 8), OFT, body weight (n=8-9), Statistical map of microglia morphology in the hippocampal CA region, Statistical map of microglia morphology in the hippocampal CA3 region,iNOS, Arg1 (n = 3), cytokines (n=4)	Randomly divided into groups.	Not reported.	Not reported.	Expression of PRMT2 in the hippocampus, Expression of H3R8me2a, Expression of PRMT2 and H3R8me2a in the hippocampus, microglial morphology, SPT, TST, FST, OFT, body weight, Statistical map of microglia morphology in the hippocampal CA region, Statistical map of microglia morphology in the hippocampal CA3 region,iNOS, Arg1, cytokines	Not reported.	rank-sum test and one-way analysis of variance (i.e., “ANOVA”) followed by LSD's post hoc test, and all data were plotted using Prism version 7	Not reported.	Rats	Sprague Dawley	Males only	6-8 weeks old (plus 1 week of acclimation)	Adolescence	Not reported.	UCMS (fasting for 24 h, water deprivation for 24 h, cage tilting at 45°for 24 h, and moist bedding for 24 h. Short stimulation included the following: tail clamping for 5 min; social pressure for 4 h (cage tilted at a 45°angle; forcing 2 rats in a cage to achieve close to contact); forced swimming for 4 min; cage shaking for 10 min; hot water stimulation (45 °C) for 5 min; cold water stimulation …	28 days	1 long and 2 short daily	7 day acclimatization period.	Not reported.	Combination (physical and psychological)	1	<100 bouts	IL-1β, TNFα, TGF-β1, IL-10	Pro-inflammatory and anti-inflammatory	Brain tissue: hippocampus	Western blot	1	1	pro-inflammatory all increased, anti-inflammatory decreased	3	FST, TST, SPT, OFT	Stressed rats exhibited the following: despair (increased immobility time during TST, FST), anhedonia (based on SPT). no change in anxiety (OFT).	No	Not reported.	No	Not reported.	N/A	The experimental protocol was approved by the Experimental Animal Ethics Committee of Guilin Medical College. The animal experiments of the project met the requirements of animal welfare ethics and passed the animal welfare ethics investigation by IACUC of Guilin Medical University	No
	Swimming exercise ameliorates depression-like behavior in chronically stressed rats: Relevant to proinflammatory cytokines and IDO activation.	Liu et al.	2013	Control, UCMS, control with swimming, UCMS with swimming	Data came from 4 groups of rats (behaviour, blood, brain tissue).	40	20 per group (UCMS and control) further split into swimming or no swimming for each group	Not reported.	Not reported.	Not reported.	CORT, behaviour, cytokines (n = 10)	Randomly divided into groups.	Behavioural tests: Next test was performed after cleaning the chamber. The same stressor was not applied consecutively over two days so that animals could not predict the occurrence of stimulation.	FST: Test sessions were videotaped from the front of the cylinders for later scoring by a scorer, who was unaware of the treatments.	CORT, behaviour, cytokines	Not reported.	either Student's t-test or two-way ANOVA followed by Dunnett's or LSD post hoc test, where appropriate	Not reported.	Rats	Sprague Dawley	Males only	220 ± 20 g	Adolescence	Not reported.	UCMS ( cage tilting for 24 h (45°), wet bedding for 24 h (200 ml of water per individual cage, which is enough to make the sawdust bedding wet), cold swimming for 5 min (at 4 °C), swimming in hot water for 5 min (at 45 °C), fasting for 48 h, water deprivation for 24 h, level shaking for 10 min, tail nip for 1 min (1 cm from the end of the tail), and inversion of the light/dark cycle for 24 h)	21 days	reference was not helpful, 2-3 times each (9 stressors, 27 max)	7 day acclimation period.	Not reported.	Combination (physical and psychological)	1	<100 bouts	IFN-γ, TNF-α	TH1, pro-inflammatory	Brain tissue: PFC	ELISA	1	1	UCMS exposure significantly increased the levels of IFN-γ (P < 0.01) and TNF-α (P < 0.05) in prefrontal cortex compared to the control.	4	SPT, OFT, FST	Stressed rats exhibited the following: Tests indicated depression (increased immobility time during FST, SPT) and anxiety (OFT).	Yes	CORT (increased), 5-HT (decreased)	No	Not reported.	N/A	Yes - University ethics approval	Yes
	Significance of gastrointestinal tract in the therapeutic mechanisms of exercise in depression: Synchronism between brain and intestine through GBA.	Liu et al.	2020	Control, control + exercise, UCMS, UCMS + exercise	Data came from 4 groups of mice (behaviour, brains, intestines)	32	8 per group (control, UCMS, control with exercise, UCMS with exercise)	Not reported.	Not reported.	Not reported.	Body weight, behaviour (n = 8); cytokines, hormones (n = 4); intestinal analysis (n = 5); Iba-1 (n = 3).	Not reported.	The same stress was not applied for consecutive two days in order to minimize the predictability of each stress. OFT: During the whole experiment, the chamber was kept quiet, and box should be cleaned after testing. FST: After each mouse ended the test, the water in the transparent cylinder needed to be replaced to avoid affecting the next mouse.	Not reported.	Body weight, behaviour, cytokines, hormones, intestinal analysis, Iba-1.	Not reported.	Where one variable is present, data was analyzed via one-way ANOVA with Newman-Keuls post-hoc analysis. Where two variables are present, data was analyzed using two-way ANOVA with Tukey post-hoc analysis where appropriate. SPSS 17.0	Data with significantly unequal variance was transformed prior to statistical analysis.	Mice	C57BL/6	Males only	8 weeks old, 20-25 g	Adulthood	Not reported.	UCMS (restraint for 6 h, cage tilting for 24 h, wet bedding for 24 h, swimming in 4 °C cold water for 5 min, swimming in 45 °C hot water for 5 min, shaking for 15 min, inversion of the light/dark cycle for 24 h, food and water deprivation overnight.)	8 weeks	56 bouts (1 per day)	OFT: 46 × 46 × 40 cm squares box. FST and TST took place in a transparent cylinder 12 cm in diameter and 30 cm in height. EPM has a pair of 20 × 5 cm open arms, a closed arm and a 5 × 5 cm central area cross maze.	Not reported.	Combination (physical and psychological)	1	<100 bouts	IL-1β, IL-6, TNF-α, IL-10, TGF-β	Pro-inflammatory, anti-inflammatory	Brain tissue: unspecified + serum	qPCR, ELISA	3	3	Expressions of IL-1β, IL-6 and TNF-α at the protein (serum) and mRNA (brain) levels were all significantly increased in the UCMS mice simultaneously. Anti-inflammmatory mRNA and protein levels significantly decreased after stress.	4	OFT, EPM, FST, TST, body weight	Stressed mice exhibited the following: depression (increased immobility times during FST and TST, OFT, EPM). Decreased body weight. All tests used to measured depression.	Yes	5-HT, DA (decreased)	Yes	Microglial cell count (increased x 2)	N/A	Yes - University ethics approval	Yes
	Potential antiinflammatory effects of acupuncture in a chronic stress model of depression in rats.	Lu et al.	2016	Control, UCMS, UCMS + acupuncture, UCMS + fluoxetine	Data came from 4 groups of rats (behaviour, body weight, blood, brain tissue).	32	8 per group (control, UCMS, acupuncture w UCMS, FLU w UCMS	Not reported.	Not reported.	Not reported.	Body weight, behaviour, cytokines proteins (n = 8); cytokines mRNA (n = 6).	Randomly divided into groups.	A different stressor was administered on each day to make the stress unpredictable.	OFT: The number of crossings (defined as at least three paws in a square) and number of rearings (defined as the rat standing upright on its hind legs) were manually counted by two observers who were blind to the experimental groups.	Body weight, behaviour, cytokines proteins, cytokines mRNA.	Not reported.	The data were analyzed using one-way analysis of variance (ANOVA), followed by the Newman-Keuls post hoc test.	Not reported.	Rats	Sprague Dawley	Males only	180-200 g	Adolescence	Not reported.	UCMS (food deprivation (24 h), water deprivation (24 h), cold water swimming (4 °C, 5 min), strong cage shaking (30 min), restraint (3 h), tail clip (2 min), and overnight illumination)	28 days	28 (1 per day)	After a period of adaptation, the rats were subjected to the stress paradigm once per day for 4 weeks.	To induce depressive-like behavior.	Combination (physical and psychological)	1	<100 bouts	IL-1β, IL-6, TNF-α	Pro-inflammatory	Brain tissue: hippocampus and PFC + serum	ELISA, RT-PCR	3	3	Compared with the control group, the mRNA expression of IL-1β, IL-6, and TNF-α significantly increased in the serum, hippocampus and PFC in stressed rats (all p < 0.001).	4	SPT, OFT, body weight	Stressed rats exhibited the following: Test indicated depression (SPT). Tests done post stress. OFT used to measure locomotor activity, no difference in numbers of crossing, decrease number of rearing. Decrease in body weight.	No	Not reported.	No	Not reported.	N/A	No - Conformed to guidelines	Yes
	Echinacoside exerts antidepressant-like effects through enhancing BDNF-CREB pathway and inhibiting neuroinflammation via regulating microglia M1/M2 polarization and JAK1/STAT3 pathway.	Lu et al.	2023	NC: un-treated normal mice; UCMS: mice were treated with the chronic stimulating factors for 7 weeks to set up the UCMS depression model; FLX: UCMS induced mice were administered with fluoxetine (10 mg/kg,i.g.) daily for 21 days; ECH-L: UCMS induced mice were administered with echinacoside (15 mg/kg,i.g.) daily for 21 days; ECH-H: UCMS induced mice were administered with echinacoside (60 mg/kg,i.…	Data came from 5 groups of mice (behaviour, brain, blood)	30	6 per group	Not reported.	Not reported.	Not reported.	Behaviour, 5-HT, NE, DA, and cytokines (n = 6); CRH, ACTH, and CORT (n = 8); Iba1, iNOS, p-JAK1/JAK1, p-STAT3/STAT3 levels, and CREB/BDNF pathway (n = 3).	Randomly divided into groups.	TST, FST: Data was recorded by two separate operators.	Not reported.	Behaviour, 5-HT, NE, DA, cytokines, CRH, ACTH, CORT, Iba1 and iNOS, p-JAK1/JAK1 and p-STAT3/STAT3 levels, CREB/BDNF pathway	Not reported.	one-way analysis of variance (ANOVA) using SPSS 26.0 software	Not reported.	Mice	C57BL/6	Males only	18-20 g	Adolescence	Not reported.	UCMS (1) water or food deprivation for 12 h, 2) wet bedding for 24 h (200 mL osf water per cage), 3) cage tilting (45°) for 24 h, 4) cage shaking for 10 min, 5) swimming in cold water (4°C) for 5 min, 6) swimming in hot water (40°C) for 5 min, 7) overnight illumination for 12 h, 8) restraint stress for 2 h, (9) tail clipping for 1 min)	7 weeks	2 or more per day	Not reported.	Not reported.	Combination (physical and psychological)	1	100 - 199 bouts	IL-1β, IL-6, TNFα	Pro-inflammatory	Brain tissue: hippocampus	ELISA	1	1	All increased	3	SPT, FST, TST, OFT	Stressed mice exhibited the following: despair (increased immobility time during TST, FST), anhedonia (based on SPT), increased anxiety (OFT).	Yes	NE, 5-HT, DA (all decreased), CRH (no change), ACTH, CORT (increased)	Yes	Iba1 (increased)	N/A	This experiment was conducted by the Regulations on the Management of Laboratory Animals and the Guide for the Care and Use of Laboratory Animals of Henan University of Traditional Chinese Medicine, promulgated by the National Science and Technology Commission of the People’s Republic of China.	No
	cAMP/PKA-CREB-BDNF signaling pathway in hippocampus mediates cyclooxygenase 2-induced learning/memory deficits of rats subjected to chronic unpredictable mild stress.	Luo et al.	2017	Control, UCMS + vehicle, UCMS + 1mg meloxicam, UCMS + 3 mg meloxicam, UCMS + sertraline.	Data came from 5 groups of rats (behaviour, body weight, and brain tissue).	90	10 per group. Control, UCMS with vehicle, UCMS 1mg meloxicam, UCMS 3 mg meloxicam, UCMS sertraline.	Not reported.	The remaining animals without significant differences in sucrose preference test were not enroll the following test.	Due to results of SPT, 40 rats were excluded.	Behaviour, body weight, cytokines, COX2 expression, BDNF (n = 10).	Randomly divided into groups.	Not reported.	Not reported.	Behaviour, body weight, cytokines, COX2 expression, BDNF	Not reported.	Data for the MWM were assessed by repeated measures analysis of variance (ANOVA). Data regarding sucrose preference, step-down-type passive avoidance test, changes in COX2 expression, and levels of protein and inflammatory mediators were determined by one-way ANOVA followed by the least significant difference test (P < 0.05) using the Statistics Package for Social Sciences program version 11.5.	Not reported.	Rats	Sprague Dawley	Males only	180-200 g, 8 weeks old	Adolescence	Not reported.	UCMS (24 h cage tilting (45°), 2 h noise (92 dB, 92 Hz), overnight illumination, 5 min cold swimming at 4°C, 24 h wet bedding, 1 min tail pinch (1 cm from the end of the tail), 24 h water and food deprivation, and 5 min thermal environment (45°C))	6 weeks	42 (once per day)	7 day acclimation period.	In the authors' previous study, reported an elevated COX2 expression and a decreased BDNF content in the hippocampus of rats subjected to UCMS. Therefore, in the present study aimed to explore the link among COX2, BDNF and cognitive deficits in UCMS-exposed rats.	Combination (physical and psychological)	1	<100 bouts	IL-6, TNF-α	Pro-inflammatory	Brain tissue: hippocampus	ELISA	1	1	UCMS significantly increased the levels of IL-6 (P < 0.01), TNF-α (P < 0.01) compared with naive group.	3	SPT, MWM [spatial learning and memory], body weight	Stressed rats exhibited the following: Tests indicated depression (SPT). Learning and memory negatively impacted (MWM). Decreased body weight.	No	Not reported.	No	Not reported.	Only experiment 1 is relevant to this review.	Yes - University ethics approval	Yes
	Sestrin2 attenuates depressive-like behaviors and neuroinflammation in CUMS mice through inhibiting ferroptosis.	Ma et al.	2024	Control, UCMS, UCMS+oe-NC, UCMS+oe-SESN2	Data came from 4 groups of mice (behaviour, brain)	Not reported.	Not reported.	Not reported.	Not reported.	Not reported.	Not reported.	Randomly divided into groups.	Not reported.	Not reported.	Behaviour, SESN2 expression, microglial activation and neuroinflammation, hippocampus ferroptosis	Not reported.	Student’s t-test between groups and using one-way ANOVA assay followed by Bonferroni’s post hoc test. GraphPad Prism 8.0	Not reported.	Mice	C57BL/6J	Males only	6-7 week old. 18-22 g (plus 1 week of acclimation)	Adolescence	SPF grade	UCMS (food deprivation, water deprivation, overnight illumination, reversed light/dark cycle, cage tilting at 45°, physical restraint, absence of sawdust in the cage, damp bedding, cage shaking and tail nipping).	5 weeks	2 daily	7 day acclimatization period.	The chronic unpredictable mild stress (UCMS) is an effective and widely used model of depression by stimulating experimental animals chronically with milder stressors, which overcomes their adaptation to the stimuli and is able to mimic human emotions during stress with high efficiency	Combination (physical and psychological)	1	<100 bouts	IL-1β, IL-6, TNFα	Pro-inflammatory	Brain tissue: hippocampus	ELISA	1	1	All increased	4	SPT, TST, OFT	Stressed mice exhibited the following: despair (increased immobility time during TST), anhedonia (based on SPT), increased anxiety (OFT).	No	Not reported.	No	Not reported.	N/A	All animal studies and experimental procedures were approved by the animal care and use committee of the animal facility at The Second Affiliated Hospital Of Xi’an Jiaotong University (Approval No. 2023402).	No
	Iron administration prevents BDNF decrease and depressive-like behavior following chronic stress.	Mehrpouya et al.	2015	Control, CMS, CMS+ S-def, CMS+ SI-20, CMS+SI-12, CMS+SI-9, SHAM-def, SHAM-I20, SHAM-I12, SHAM-I9	Data came from 10 groups of rats (behaviour, brain tissue)	90	9 CMS and 9 control (8 other groups of 9, all different drug concentrations, not relevant to this review)	Not reported.	Not reported.	Not reported.	Behaviour (n = 9); BDNF, hippocampal iron, CA1 count (n = 3); IL-6 (n = 5).	Randomly divided into groups.	Not reported.	Not reported.	Behaviour, BDNF, hippocampal iron, CA1 count, IL-6.	Not reported.	The number of neurons, serum level of IL-6, iron content of the hippocampus, BDNF expression, and immobility time were all analyzed statistically by SPSS-16.0 software and one-way analysis of variance (ANOVA), followed by post-hoc Tukey׳s test for multiple comparisons.	Not reported.	Rats	Wistar	Males only	200-250 g	Adolescence	Not reported.	Chronic Mild stress (paired caging (3 h), water deprivation (18 h) immediately followed by one hour of exposure to an empty bottle (twice a week), food deprivation (18 h) immediately followed by one hour of restricted access to food (five micro pellets), wet cage (300 ml water in 100 g sawdust bedding) (21 h), tilted cage 45°, continuous light (36 h), and forced swimming (10 m))	4 weeks	Based on cited reference (1-2 per day for a total of 10 per week) - 40 bouts	7 day acclimation period.	Not reported.	Combination (physical and psychological)	1	<100 bouts	IL-6	Pro-inflammatory	Serum	ELISA	1	2	The serum concentrations of IL-6 were significantly higher in the stressed groups than in the intact and control groups.	4	FST	Stressed rats exhibited the following: Test indicated depression (increased immobility times during FST). Test done after 1 week of stress?	No	Not reported.	Yes	Hippocampal CA1 subregion cell count decreased	N/A	Yes - University ethics approval	Yes
	Unraveling the potential of Morinda officinalis oligosaccharides as an adjuvant of escitalopram in depression treatment and exploring the underlying mechanisms.	Pan et al.	2024	Control, CMS + saline (model), CMS + 5 mg/kg escitalopram (ECS), CMS + 100 mg/kg MO (MOs), CMS + 5 mg/kg escitalopram + 100 mg/kg MO (ECS + MOs).	Data came from 5 groups of mice (behaviour, brain, blood)	60	12 per group	Not reported.	Not reported.	Not reported.	Behaviour and NT levels (n = 8); neurotrophic factors, 6-HT1A, neural proliferation, and microglial activation (n = 3); cytokines (n = 6).	Randomly divided into groups.	Not reported.	Not reported.	Behaviour, NT levels, neurotrophic factors and 6-HT1A, neural proliferation, microglial activation, cytokines	Not reported.	GraphPad Prism 6.0 software. Student's t-test or analysis of variance (ANOVA) was used to determine significant differences.	Not reported.	Mice	C57BL/6	Males only	10-12 weeks	Adulthood	Specific-pathogen-free	CMS (food deprivation (24 h), water deprivation (24 h), cage tilting (24 h), damp bedding (24 h), inversion of the day/night light cycle, restraint in a tube (2 h), and tail clipping (1 min).)	7 weeks	2 per day	Not reported.	Not reported.	Combination (physical and psychological)	1	<100 bouts	IL-1β, IL-6, TNFα, IL-10, IL-4	Pro-inflammatory, TH2, anti-inflammatory	Serum	ELISA	1	2	IL-1β, IL-6, TNFα (all increased), IL-10 (decreased), IL-4 (no change)	4	SPT, FST, TST, OFT, EPM	Stressed mice exhibited the following: despair (increased immobility time during TST and FST), anhedonia (based on SPT), increased anxiety (HPM, not OFT).	Yes	5-HT, DA, NE (all decreased)	No	Not reported.	N/A	The animal experiments of this study were approved and governed by the Ethics Committee of Suzhou Guangji Hospital (Approve no. 2020-006).	No
	Effect of combined chronic predictable and unpredictable stress on depression-like symptoms in mice.	Qiao et al.	2020	Control, UCMS. The same control group was used for all experiments.	Data came from 2 groups of mice (behaviour, blood, brain tissues, intestines).	40	10 per group.	Not reported.	Not reported.	Not reported.	Behaviour, hippocampal structural analysis, biomarkers related to depression, immune factors, and oxidative stress (n = 8); composition of gut microbiome at phylum, order, family, and gene levels (n = 10).	Randomly divided into groups.	Not reported.	Not reported.	Behaviour, hippocampal structural analysis, biomarkers related to depression, immune factors, and oxidative stress. Composition of gut microbiome at phylum level, composition of gut microbiome at order level, composition of gut microbiome at family level, composition of gut microbiome at gene level.	Not reported.	All the data were expressed as the mean ± standard deviation (SD) of six replicates and subjected to analysis of variance for a completely randomized experimental design. Multiple t-tests were conducted to identify differences among means (without assuming consistent SD) using SPSS 22.0 software.	Not reported.	Mice	KM (Krushinsky-Molodkina)	Males only	8 weeks	Adulthood	Not reported.	UCMS ( 5 minutes of heat stress at 45 °C, 2 minutes of cold stress at 10 °C, 2 minutes of reciprocating sway, 24 hours of 45° tilted cages and humid environment, 24 hours of food deprivation, 24 hours of water deprivation, and 24 hours of day and night reversal)	UCMS: 7 stressors for 3 weeks (3 times per day)	UCMS: 63	7 day acclimation period. Housed in standard cages with wood shavings	Predictable stress and a constant bombardment of chronic unpredictable micro-stressors always coexist in daily life, and the combined effect of predictable and unpredictable stress on psychiatric states is still not fully understood.	Combination (physical and psychological)	1	<100 bouts	IL-6, TNF-α, IL-10	Pro-inflammatory, anti-inflammatory	Serum	ELISA	1	2	All types of stress: increased TNF-α and decreased IL-6 and IL-10.	4	SPT, FST, TST, OFT	Stressed mice exhibited the following: depression (increased immobility times during TST and FST, SPT, OFT). Tests were done prior to stress and at the end of the 3 week period.	Yes	CRH (no chnage) , ACTH, CORT, MDA (all increased)	Yes	GR areal density (increased x 3), Olig2 (increased x 3), NG2 (increased x 3), NeuN areal density (decreased x 3)/PCNA (2 increased, 1 decreased)	N/A	Yes - Approved by an institute of biology	Yes
	Effect of combined chronic predictable and unpredictable stress on depression-like symptoms in mice. (duplicate)	Qiao et al.	2020	Control, combined stress (UCMS and CRS). The same control group was used for all experiments.	Data came from 2 groups of mice (behaviour, blood, brain tissues, intestines).	40	10 per group.	Not reported.	Not reported.	Not reported.	Behaviour, hippocampal structural analysis, biomarkers related to depression, immune factors, and oxidative stress (n = 8); composition of gut microbiome at phylum, order, family, and gene levels (n = 10).	Randomly divided into groups.	Not reported.	Not reported.	Behaviour, hippocampal structural analysis, biomarkers related to depression, immune factors, and oxidative stress. Composition of gut microbiome at phylum level, composition of gut microbiome at order level, composition of gut microbiome at family level, composition of gut microbiome at gene level	Not reported.	All the data were expressed as the mean ± standard deviation (SD) of six replicates and subjected to analysis of variance for a completely randomized experimental design. Multiple t-tests were conducted to identify differences among means (without assuming consistent SD) using SPSS 22.0 software.	Not reported.	Mice	KM (Krushinsky-Molodkina)	Males only	8 weeks	Adulthood	Not reported.	Combined (exposed to daily confinement for 6 hours (8:30–14:30) combined with unforeseeable mild stress from 7 different stressors for 3 weeks)	Combined: daily confinement for 6 hours combined with mild stress from 7 stressors for 3 weeks	Combined: 21	7 day acclimation period. Housed in standard cages with wood shavings.	Predictable stress and a constant bombardment of chronic unpredictable micro-stressors always coexist in daily life, and the combined effect of predictable and unpredictable stress on psychiatric states is still not fully understood.	Combination (physical and psychological)	1	100 - 199 bouts	IL-6, TNF-α, IL-10	Pro-inflammatory, anti-inflammatory	Serum	ELISA	1	2	All types of stress: increased TNF-α and decreased IL-6 and IL-10.	4	SPT, FST, TST, OFT	Stressed mice exhibited the following: depression (increased immobility times during TST and FST, SPT, OFT). Tests were done prior to stress and at the end of the 3 week period.	Yes	CRH, ACTH, CORT, MDA (increased)	Yes	GR areal density (decreased x 3), Olig2 (decreased x 3), NG2 (decreased x 3), NeuN areal density (decreased x 3)/PCNA (2 no change, 1 decreased)	N/A	Yes - Approved by an institute of biology	Yes
	Aerobic exercise inhibits UCMS-depressed mice Hippocampal inflammatory response via activating Hippocampal miR-223/TLR4/MyD88-NF-κB pathway.	Qu et al.	2020	Control, UCMS, UCMS + exercise mice	Data came from 3 groups of mice (behaviour, blood, brain)	54	18 per group (model group, control, exercise)	Not reported.	Not reported.	Not reported.	Behaviour (n = 10 per group); number of pyramidal cells/Nissl bodies and cytokines (n = 6 per group).	Randomly divided into groups	The stimulation plan was generated according to the random number method.	Double blind counts of pyramidal cells and Nissl bodies	Behaviour, number of pyramidal cells/Nissl bodies, cytokines	Hippocampal inflammatory response	ANOVA, chi-square test, Kruskal-Wallis test as needed. SPSS20.0	Not reported.	Mice	C57BL/6	Males only	8 weeks	Adulthood	Not reported.	UCMS (changes in light properties, day and night adjustment, fasting, water ban, white noise, moist litter, inclined squirrel cage, restraint, high- and low-temperature swimming, horizontal turbulence)	13 stimuli for 28 days (1 or 2 every day)	28-56	7 day acclimation period.	Not reported.	Combination (physical and psychological)	1	<100 bouts	IL-1β, TNF-α, IL-10	Pro-inflammatory, anti-inflammatory	Brain tissue: hippocampus	ELISA, immunohistochemistry, PCR	3	1	TNF-α protein levels increased in all areas, IL-1β protein and RNA levels increased in all areas, and IL-10 significantly or non-significantly increased in all areas.	4	FST, TST	Stressed mice exhibited the following: despair (increased immobility times during FST and TST). Tests done post stress.	No	Not reported.	Yes	Hippocampal cell count: CA1 cell count (no change), CA3 cell count, Nissl bodies count (both decreased)	N/A	Yes - Approved by committee of laboratory animals	Yes
	H2S-mediated aerobic exercise antagonizes the Hippocampal inflammatory response in UCMS-depressed mice.	Ruilian et al.	2021	Control, model control, model exercise, H2S enhanced, H2S enhanced + exercise	Data came from 5 groups of mice (behaviour and brain tissue).	70	14 per group: control group, model control group, model exercise group, H2S enhanced group, H2S enhanced and exercise group 14 animals per group	Not reported.	Not reported.	Not reported.	Behaviour (n = 14/group). Cytokines, H2S (n = 8/group).	Randomly divided into groups.	To avoid the adaptability of mice, a slight adjustment was made to ensure that the same stimulation was not applied on two consecutive days	Single blind method for hippocampal cell counting.	Behaviour, cytokines, H2S, Nissl staining, immunofluorescence expression of 5-HT and CD45+,	Not reported.	T-test, and the data of heterogeneity of variance adoptd Mann- The whitney Rank Sum test. ANOVA analysis was performed between the remaining groups. Pearson correlation analysis was used to test the correlation between H2S and hippocampus pyramidal cell count and neurobehavioral evaluation index. SPSS20.0.	Data were tested for homogeneity of variance.	Mice	C57BL/6	Males only	8-week old	Adulthood	Not reported.	UCMS (changing the nature of light, day and night adjustment, fasting and water prohibition, horizontal shaking, restraint, high and low temperature swimming, light clip of rat tail, wet litter, tilting squirrel cage, noise and flash stimulation)	13 stimuli, one or two per day, 28 days	28-56	OFT test apparatus, FST apparatus.	Not reported.	Combination (physical and psychological)	1	<100 bouts	IL-1β, TNF-α, IL-10	Pro-inflammatory, anti-inflammatory	Brain tissue: hippocampus	ELISA, RT-PCR	3	1	Cytokines were all significantly higher in the model compared to the control (p<0.01).	4	FST, TST, OFT	Stressed mice exhibited the following: depression (increased immobility times during FST and TST) and anxiety (OFT).	Yes	H2S (decreased)	Yes	Hippocampal cell count decreased	N/A	Yes - University ethics committee, approval number provided	Yes
	Acupuncture alleviates CUMS-induced depression-like behaviors of rats by regulating oxidative stress, neuroinflammation and ferroptosis.	Shen et al.	2024	Control, UCMS, acupuncture (AP), fluoxetine (FLX), acupoint catgut embedding (ACE), sham acupoint catgut embedding (SACE)	Data came from 6 groups of rats (behaviour, brain, blood)	54	9 per group	Not reported.	Not reported.	Not reported.	Body weight, behaviour (n=9), all other measures the sample size was not specified	Randomly divided into groups.	Not reported.	Not reported.	Body weight, behaviour, oxidative stress measures, cytokines, Sirt1/Nrf2/HO-1/GPX4 pathway, astrocytes and microglia	Depression-like behaviour, anti-oxidant and anti-inflammatory responses	GraphPad Prism (version 8.0.2), where the data exhibited a normal distribution and equal variance, a one-way analysis of variance (ANOVA) was employed. If the variance between groups could not be equal, the Brown-Forsythe ANOVA tests were performed. If the results did not meet the assumption of normality, the Kruskal-Wallis test was employed for the purpose of comparison.	Tested but did not specify which method	Rats	Sprague Dawley	Males only	100-120 g (plus 1 week of acclimation)	Adolescence	All rats were kept in the specified pathogen-free (SPF) environment	UCMS (water deprivation (24 h), fasting (24 h), restricted behaviors (6 h), moist bedding (24 h), alcohol odor stimuli, light/dark recycle reversal (24 h), strobe light stimulation (24 h), crowding (6 h), clamping tail (3 min), and unpadded cage (12 h))	4 weeks	2 per day	7 day acclimatization period.	Not reported.	Combination (physical and psychological)	1	<100 bouts	IL-1β, IL-6, TNFα	Pro-inflammatory	Serum	ELISA	1	2	All increased	4	SPT, OFT, EPM	Stressed rats exhibited the following: anhedonia (based on SPT), increased anxiety (EPM, OFT).	Yes	MDA increased, GSH decreased	Yes	GFAP, Iba1 (both increased)	N/A	The Xiamen University Animal Ethics Committee (License No. XMULAC202110062) granted approval for all experiments detailed in this study. All experiments were implemented in compliance with the ARRIVE guidelines. The number of animals used in this experiment was minimized and we attempted to minimize the animals' suffering.	No
	T cell responses in depressed mice induced by chronic unpredictable mild stress.	Shi et al.	2022	Control, UCMS	Data came from 2 groups of mice (behaviour, blood, spleen and brain tissue).	24	12 per group (UCMS, control).	Not reported.	Not reported.	Not reported.	Body weight, behaviour, T cell profiles, cytokines, transcription factor expression levels (n = 12/group).	Randomly divided into groups.	Not reported.	Not reported.	Body weight, behaviour, T cell profiles, cytokines, transcription factor expression levels.	Not reported.	T tests were conducted with SPSS 22.0 and Prism 9.0 software.	Not reported.	Mice	C57BL/6	Males only	8 weeks old, weighing 20.32-22.47 g	Adulthood	Not reported.	UCMS (Long stimuli included tilting the cage at 45°, food deprivation, water deprivation, housing in a wet cage, and exposure to light or darkness or flashing light. Short stimuli included swimming in cold water, tail clamping at 1 cm away from the tip of the tail, exposure to noise, shaking the cage, and movement restriction)	1 long stimulus and one short stimulus given daily for 8 weeks	56 days, 2 stimuli/day = 112 bouts	14 day acclimation period. FST took place in a cylindrical glass beaker.	UCMS can simulate the process of human depression, is commonly used to study the immune inflammatory mechanisms of depression.	Combination (physical and psychological)	1	100 - 199 bouts	IL-1β, IL-6, IL-17A, IL-17F, TNF-α, IL-10, TGF-B, IFNy	TH1 (IFNy) , pro-inflammatory, anti-inflammatory	Serum	ELISA	1	2	Stressed group showed significantly increased IL-1β and IL-6 levels. Stressed group showed significantly decreased IL-17A and IL-17F levels.	3	SPT, FST, TST, body weight	Stressed mice exhibited the following: depression (SPT, increased immobility times during both FST and TST). Decreased weight. Tests done following stress procedure.	No	Not reported.	No	Not reported.	N/A	Yes - Hospital guidelines for animal studies (approval number provided)	No
	Protective effect of sex on chronic stress- and depressive behavior-induced vascular dysfunction in BALB/cJ mice.	Stanley et al.	2014	Control male, UCMS male	Data came from 2 groups of mice (behaviour, blood, gracilis artery (not relevant to this review), thoracic aorta (not relevant to this review) abdominal aorta (not relevant to this review))	26	Control males: n = 14, UCMS males: n = 12	Not reported.	Not reported.	Not reported.	Behaviour, cytokines, cortisol (control males: n = 14, control females: n = 9, UCMS males: n = 12, UCMS females: n = 12)	Not reported.	The control group in a separate quiet room.	Not reported.	Behaviour, cytokines, cortisol	Depressive symptoms	ANOVA and a Student-Newman-Keuls post hoc test when appropriate	Not reported.	Mice	BALB/cj	Males only	17 - 18 weeks	Adulthood	Not reported.	UCMS ( 1) 10 oz. of water was added to each standard cage for the next 3 h (damp bedding); 2) all bedding was removed and ∼0.5 inch of water was added to empty cage for the next 3 h (water temperature was ∼30°C; room temperature was ∼24°C); 3) each cage was tilted to 45 degrees with or without bedding for 3 h; 4) each mouse was switched into a cage of a neighboring mouse for 3 h (social stress); …	8 weeks	"multiple occasions throughout each 24 hour period" - assuming the stressors were introduced every day for 8 weeks - would it be 56? No reference to previous procedure - according to author, 1-2 per day (number of bouts between 56-112)	Mice were housed in standard cages.	Authors provide the following reasoning for using UCMS: "[A]n extremely relevant rodent model of human depression on the basis of its ability to reproduce clinical symptoms of depression"	Combination (physical and psychological)	1	100 - 199 bouts	MCP-1, TNF-α	Pro-inflammatory	Plasma	Multiplexed procedure - commercially available kits (Millipore)	1	2	Significant increase in UCMS females compared to control females as well as in UCMS males compared to control males.	1	TST, splash test, coat status	Stressed male and female mice exhibited the following: decreased coat status score, depression (increased immobility times during TST), poorer personal care post-stress (splash test).	Yes	CORT (increased), NO (decreased), PGI2 (decreased), TxA2 (increased)	No	Not reported.	N/A	Yes - Institutional animal care and use committee	Yes
	Protective effect of sex on chronic stress- and depressive behavior-induced vascular dysfunction in BALB/cJ mice. (duplicate)	Stanley et al.	2014	Control female, UCMS female	Data came from 2 groups of mice (behaviour, blood, gracilis artery (not relevant to this review), thoracic aorta (not relevant to this review) abdominal aorta (not relevant to this review))	21	Control females: n = 9, UCMS females: n = 12	Not reported.	Not reported.	Not reported.	Behaviour, cytokines, cortisol (control males: n = 14, control females: n = 9, UCMS males: n = 12, UCMS females: n = 12)	Not reported.	The control group in a separate quiet room.	Not reported.	Behaviour, cytokines, cortisol	Depressive symptoms	ANOVA and a Student-Newman-Keuls post hoc test when appropriate	Not reported.	Mice	BALB/cj	Females only	17 - 18 weeks	Adulthood	Not reported.	UCMS ( 1) 10 oz. of water was added to each standard cage for the next 3 h (damp bedding); 2) all bedding was removed and ∼0.5 inch of water was added to empty cage for the next 3 h (water temperature was ∼30°C; room temperature was ∼24°C); 3) each cage was tilted to 45 degrees with or without bedding for 3 h; 4) each mouse was switched into a cage of a neighboring mouse for 3 h (social stress); …	8 weeks	"multiple occasions throughout each 24 hour period" - assuming the stressors were introduced every day for 8 weeks - would it be 56? No reference to previous procedure - according to author, 1-2 per day (number of bouts between 56-112)	Mice were housed in standard cages.	Authors provide the following reasoning for using UCMS: "[A]n extremely relevant rodent model of human depression on the basis of its ability to reproduce clinical symptoms of depression"	Combination (physical and psychological)	1	100 - 199 bouts	MCP-1, TNF-α	Pro-inflammatory	Plasma	Multiplexed procedure - commercially available kits (Millipore)	1	2	Significant increase in UCMS females compared to control females as well as in UCMS males compared to control males.	1	TST, splash test, coat status	Stressed male and female mice exhibited the following: decreased coat status score, depression (increased immobility times during TST), poorer personal care post-stress (splash test).	Yes	CORT (increased), NO (decreased), PGI2 (decreased), TxA2 (increased)	No	Not reported.	N/A	Yes - Institutional animal care and use committee	Yes
	Resilience and Vulnerability to Stress-Induced Anhedonia: Unveiling Brain Gene Expression and Mitochondrial Dynamics in a Mouse Chronic Stress Depression Model.	Strekalova et al.	2023	Control untreated, control DS-treated, stressed untreated, stressed DS-treated	Data came from 4 groups of mice (behaviour, brain)	53	Untreated control n = 12, DS-treated control n = 10, untreated stressed group n = 15, DS-treated stressed group n = 16.	Not reported.	Not reported.	Not reported.	Behaviour (except Y-maze test): untreated control (n = 12), DS-treated control (n = 10), untreated stressed group (n = 15), DS-treated stressed group (n = 16); Y-maze test: untreated control (n = 8), DS-treated control (n = 8), untreated stressed group (n = 15), DS-treated stressed group (n = 16); inflammatory markers and 5-HT related genes (n = 6); hippocampal plasticity markers: control group (…	Not reported.	In order to randomise the procedure, the same pairs of C57Bl6 and CD1 mice were never put together.	Not reported.	Behaviour, inflammatory markers and 5-HT related genes, hippocampal plasticity markers	Not reported.	GraphPad PRISM 9.1.0. For normally distributed data, one-way and two-way ANOVA were applied where appropriate. One-way ANOVA was followed by Tukey’s test or Dunnett’s T3 test where appropriate. The two-way ANOVA test was followed by the post hoc Tukey’s test for interaction testing and Šídák’s test for the main effect only. Three-way repeated measures ANOVA with post hoc Tukey’s test were perform…	For normality testing, the Shapiro–Wilk test was used.	Mice	C57BL/6	Males only	3 month old (plus 10-14 days of acclimation)	Adulthood	Not reported.	CVS (nighttime rat exposure (between the hours of 20:00 and 09:00) combined with the daytime application of two stressors—social defeat and restraint stress, a selection of which was applied in a semi-random manner).	2 weeks	1 long stress and two shorter stressors	10–14 day acclimation period	This experiment used a previously established 2-week stress protocol that was adapted from a described method	Combination (physical and psychological)	1	100 - 199 bouts	IL-1β, TNFα	Pro-inflammatory	Brain tissue: PFC, hippocampus, raphe, striatum, and motor cortex	RT-PCR	2	1	IL-1β (increased in 4/5 sites), TNFα (increased in 2/5 sites)	2	SPT, TST, coat status, splash test, nest building, [marble t-test, y-maze - spatial learning & memory]	Stressed mice exhibited the following: despair (increased immobility time during TST), anhedonia (based on SPT), reduced grooming (coat score), reduced nest building, increased anxiety (marble t test), decreased cognitive abilities (y maze test)	No	Not reported.	No	Not reported.	N/A	All experiments were carried out in accordance with the European Communities Council Directive for the care and use of laboratory animals 2010/63/EU upon approval by the Ethical Committee of MSMU #11-18-2018/2019 on animal care and welfare and in compliance with ARRIVE guidelines	No
	Total paeony glycoside relieves neuroinflammation to exert antidepressant effect via the interplay between NLRP3 inflammasome, pyroptosis and autophagy.	Su et al.	2024	Control, UCMS, UCMS + fluoxetine (20 mg/kg) (UCMS + FLU), UCMS + TPG (50 mg/kg), UCMS + TPG (100 mg/kg), UCMS + TPG (200 mg/kg)	Data came from 6 groups of mice (behaviour, brain)	48	6 per group	Not reported.	Not reported.	Not reported.	Behaviour, body weight, cytokines, hormones, NLRP3 inflammasome activation, HPC autophagy levels (n = 8)	Randomly divided into groups.	EPM: The experimental procedure was conducted in a tranquil setting; elimination of feces and use of alcohol for odor removal were implemented to avoid any potential influence on the experimental outcomes.	Not reported.	Behaviour, body weight, cytokines, hormones, NLRP3 inflammasome activation, HPC autophagy levels (n=8)	Depressive-like behaviour and CORT-induced cellular damage in hippocampal neurones.	GraphPad Prism 8, one-way analysis of variance (ANOVA)	Not reported.	Mice	C57BL/6	Females only	6-8 weeks old (plus 1 week of acclimation)	Adolescence	Not reported.	UCMS (deprivation of food and water, soaking padding, day and night inversion, 45 °C rat cage tilt, ice water bath, heat stress, noise, and restraint)	56 days	2 per day	7 day acclimatization period.	Not reported.	Combination (physical and psychological)	1	100 - 199 bouts	IL-1β, IL-6	Pro-inflammatory	Brain tissue: hippocampus + serum	ELISA	1	3	Exp 1: both increased in serum, in HPC only IL-1β was reported and it increased.	4	SPT, TST, FST, OFT, EPM, NSFT	Stressed mice exhibited the following: despair (increased immobility time during TST, FST), anhedonia (based on SPT), increased anxiety (OFT, EPM, NSFT).	Yes	5-HT (decreased), CORT (increased)	No	Not reported.	N/A	All experiments were conducted under permission from Jilin Agriculture University Ethics Committee of Experimental Animals (No.2020 11 18 001).	No
	Clemastine Alleviates Depressive-Like Behavior Through Reversing the Imbalance of Microglia-Related Pro-inflammatory State in Mouse Hippocampus.	Su et al.	2018	Control, UCMS + vehicle, UCMS + clemastine	Data came from 3 groups of mice (behaviour, blood, brain tissue).	30	10 per group: control, UCMS + veh, UCMS + drug	Not reported.	Not reported.	Not reported.	Behaviour and body weight (n = 10 per group); cytokines in brain, glial activation biomarkers, P2X7 receptor, and histamine receptor H1 (n = 4 per group); cytokines in serum (n = 5-6 per group).	Randomly divided into groups.	Considering that odor clue might interfere with the behavioral tendency, we used 75% ethanol to wipe the apparatus during TST and OFT manipulations, respectively.	Not reported.	Behaviour, body weight, cytokines, glial activation biomarkersP2X7 receptor and histamine receptor H1.	Neuroinflammation and depressive-like behaviours	One-way ANOVA with Tukey’s multiple comparisons tests were applied to analyze and compare continuous variables of FST, TST, OFT, ELISA and western blotting optical density calculation. Data of body weight change was analyzed by Two-way ANOVA of repeated measurements with Tukey’s post hoc tests. GraphPad Prism6	Not reported.	Mice	BALB/c	Males only	8 weeks	Adulthood	Not reported.	UCMS (10-min dry heat under 45°C, 5-min forced swimming in 4°C cold water, 30-min horizontal vibration, day-and-night inversion within 24 h, food or water deprivation for 20 h, wet bedding for 16 h, cage tilt for 12 h and constraint for 2 h)	4 weeks	1 per day (28 bouts)	14 day acclimation period.	The authors stated the following reasoning for using UCMS: "The CUMS protocol is a widely used method to induce depressive-like behavior in rodents. Here, we applied a modified protocol which was based on our recently published data (Su et al., 2017)."	Combination (physical and psychological)	1	<100 bouts	IL-1β, IL-6, TNF-α	Pro-inflammatory	Brain tissue: hippocampus and mPFC tissue + serum	Western blot, ELISA	1	3	IL-1β, TNF-α and IL-6 protein levels were significantly elevated in the hippocampus and mPFC in the UCMS + Veh mice compared with control mice. Additionally, we also detected moderate increases of IL-1β and TNF-α, but not alterations of IL-6, in serum specimens from UCMS + Veh group.	2	SPT, TST, OFT, body weight	Stressed mice exhibited the following: depression (increased immobility times during FST and TST), anhedonia present based on SPT, decreased body weight. No anxiety was indicated (OFT). Tests were done before and after stress.	No	Not reported.	Yes	Iba1 (increased x 2), GFAP (decreased x 2)	N/A	Yes - University authorization	No
	NLRP3 gene knockout blocks NF-κB and MAPK signaling pathway in UCMS-induced depression mouse model.	Su et al.	2017	Wild-type control, wild-type UCMS, NLRP3 KO control (not relevant to this review) and NLRP3 KO UCMS (not relevant to this review).	Data came from 4 groups of mice (behaviour, blood, brain tissue).	44 (roughly)	10-11 per group: WT control, WT UCMS, KO control, KO UCMS).	Not reported.	Not reported.	Not reported.	Behaviour and body weight (n = 10 per group); serum cytokines (n = 8-9 per group); brain cytokines (n = 5 per group); NLRP3 expression, p65 expression, and MAPK signaling pathway expression (n = 3 per group).	Randomly divided into groups.	75% ethanol was used to clean the feces and wipe the apparatus between each trial (TST) to effectively eliminate influences of fecal or urinary odor on the behavioral measurements.	Not reported.	Behaviour, body weight, serum cytokines, brain cytokines, NLRP3 expression, expression of p65, MAPK signaling pathway expression	Not reported.	Data was mainly analyzed using a two-way analysis of variance (ANOVA) followed by the Bonferroni’s multiple comparisons post hoc test with GraphPad Prism 6. Two-way ANOVA for repeated measures was used to analyze the weight curves. Student’s t-test was applied to detect significant difference between two groups	Not reported.	Mice	C57BL/6	Males only	8 weeks old	Adulthood	Not reported.	UCMS ( immobilization for 2 h; 45° cage tilting for 14 h; wet bedding for 16 h; continuous illumination for 24 h; water or food deprivation for 24 h; cage shaking for 10 min; swimming in 4 °C water for 5 min; 45 °C heat stress for 5 min)	4 weeks	based on reference 1 per day (28 bouts)	14 day acclimation period. Housed in a standard animal room.	Authors cited a previous study that suggested that UCMS induced depression-like behaviour in mice	Combination (physical and psychological)	1	<100 bouts	IL-1β	Pro-inflammatory	Brain tissue: hippocampus + serum	ELISA	1	3	Serumal and hippocampal IL-1β protein levels were significantly higher in UCMS exposed wild-type mice than that of the wild-type control group mice.	3	SPT, TST, body weight	Stressed mice exhibited the following: depression (SPT, increased immobility times during TST). Body weight did not differ. Tests done at end of stress period.	No	Not reported.	No	Not reported.	N/A	Yes - University ethics approval	No
	Chronic variable stress alters inflammatory and cholinergic parameters in hippocampus of rats.	Tagliari et al.	2011	Control, CVS	Data came from 2 groups of rats (behaviour, brain tissue)	20	10 per group (control and CVS)	Not reported.	Not reported.	Not reported.	Behaviour, body weight (n=10/group); cytokines, Ache activity (n=5/group).	Randomized to assure all groups presented similar body weights	Animals received one stressor per day, at different times each day, in order to minimize predictability.	Not reported.	Behaviour, cytokines, Ache activity, body weight	Not reported.	Student's t tests using SPSS version 15.0.	Not reported.	Rats	Wistar	Males only	60 days old, 200 g	Adulthood	"[E]xperimentally naive"	CVS - (a) 24 h of water deprivation, (b) 1–3 h of restraint, as described below, (c) 1.5–2 h of restraint at 4°C, (d) flashing light during 120–210 min, (e) isolation (2–3 days), (f) inclination of the home cages at a 45° angle for 4–6 h, (g) damp bedding (300 ml water spilled onto bedding for 1.5–2 h). Restraint was carried out by placing the animal in a 25 × 7 cm plastic tube and adjusting it w…	40 days	1 per day ( 40 bouts)	Housed in cages made of Plexiglas material (65 × 25 × 15 cm) with the floor covered with sawdust. FST took place in a tank made of clear Plexiglas, 50 cm tall, 30 cm in diameter, and filled with water (22–23°C) to a depth of 30 cm.	The authors stated that CVS "causes behavioural changes in rodents that parallel symptoms of depression."	Combination (physical and psychological)	1	<100 bouts	IL-1β, IL-6, MCP-1, TNF-α	Pro-inflammatory	Brain tissue: hippocampus	Multiplexed Immunoassay	1	1	CVS significantly increased the levels of IL-1β, IL-6, TNF-α compared to controls.	4	FST, body weight	Stressed rats exhibited the following: Test indicated depression - increased immobility (FST). Less body weight gained. Test performed post-stress.	Yes	ACHE (increased)	No	Not reported.	N/A	Yes - University ethics approval	No
	Chronic variable stress induces oxidative stress and decreases butyrylcholinesterase activity in blood of rats.	Tagliari et al.	2010	Control, CVS	Data came from 2 groups of rats (behaviour, blood).	52	26 per group: control and stressed based on the following: "animals were divided into 2 groups: control and stressed." 20 for oxidative stress, 20 for inflammatory markers and 12 for assays	Not reported.	Not reported.	Not reported.	Cytokines (n=8-10/group); Hcy levels, folate levels (n=5-6/group).	Randomized to assure all groups presented similar body weights	Not reported.	Not reported.	Body weight, levels of TBARS, superoxide dismutase/catalase ratio, glutathione peroxidase activity, cytokines, BuChe activity, Hcy levels, folate levels.	Not reported.	Unpaired Student's t tests using SPSS version 15.0.	Not reported.	Rats	Wistar	Males only	60 days old, 200-270 g	Adulthood	"[E]xperimentally naive"	CVS ((a) 24 h of water deprivation, (b) 1–3 h of restraint, as described below, (c) 1.5–2 h of restraint at 4°C, (d) flashing light during 120–210 min, (e) isolation (2–3 days), (f) inclination of the home cages at a 45° angle for 4–6 h, (g) damp bedding (300 mL water spilled onto bedding during 1.5–2 h). Restraint was carried out by placing the animal in a 25 × 7 cm plastic tube and adjusting it…	40 days	40 (1 per day)	Housed in cages made of Plexiglas material (65 × 25 × 15 cm) with the floor covered with sawdust. FST took place in a tank made of clear Plexiglas, 50 cm tall, 30 cm in diameter, and filled with water (22–23°C) to a depth of 30 cm.	The authors stated the following reason for using CVS as their model: "The chronic variable stress (CVS) model of depression has high validity, since a large number of recent publications have confirmed that CVS causes behavioral changes in rodents that parallel symptoms of depression."	Combination (physical and psychological)	1	<100 bouts	CRP, IL-6, TNF-α	Pro-inflammatory	Serum	ELISA, commercially available kits	1	2	Cytokines measured were not affected in stressed group when compared with controls.	1	FST, body weight	Stressed rats exhibited the following: Test indicated depression - increased immobility (FST). Measured 1 day post stress. Less weight gained.	Yes	Nitrite (no change)	No	Not reported.	N/A	Yes - University ethics approval and followed government guidelines for care	No
	Short-Chain Fatty Acids Ameliorate Depressive-like Behaviors of High Fructose-Fed Mice by Rescuing Hippocampal Neurogenesis Decline and Blood-Brain Barrier Damage.	Tang et al.	2022	Control diet + no stress, control diet + stress, altered diet + no stress, altered diet + stress.	Data came from 4 groups of mice (behaviour, blood, brain tissue).	120	30 per group (control diet stress or no stress, altered diet stress or no stress)	Not reported.	Not reported.	Not reported.	Behaviour and body weight (n = 10 per group for OFT and FST; separate cohort n = 10 per group for SPT and TST); corticosterone, hippocampal neurogenesis, microglial expression, cytokines (n value not stated for the rest of the results).	Not reported.	After each trial of the OFT, 75% ethanol was used to clean the objects and boxes to eliminate odor cues.	Blinded investigators recorded the TST. Statistics: data were performed blindly.	Body weight, behaviour, corticosterone, hippocampal neurogenesis, microglial expression, cytokines	Not reported.	Two-tailed Student’s t test was used for comparisons between two groups. GraphPad Prism Software	Not reported.	Mice	C57BL/6	Sex unknown	5 weeks old when stress started	Adolescence	Not reported.	Chronic stress (stroboscopic illumination, restraint, loud noise, wet cages, fasting, day and night reversal, and tilted cage (45°), etc)	4 weeks	2 or 3 each day (max of 84)	7 day acclimation period. OFT: open field box, where length, width and height are 25 × 25 × 40 cm, respectively, 9 equal-area squares make up the mouse activity area. FST took place in plastic buckets (50 cm high × 20 cm internal diameter). TST took place in a sound-isolated room.	Not reported.	Combination (physical and psychological)	1	<100 bouts	IL-1β, IL-6, TNF-α	Pro-inflammatory	Brain tissue: hippocampus	Western blot	1	1	Compared with CD mice, hippocampal protein levels of IL-1β, IL-6 and TNF-α were significantly increased in CD-CS.	4	OFT, FST, TST, SPT, body weight	Stressed mice exhibited the following: depression (SPT, FST - more floating and less swimming time, NOT TST). No anxiety detected with OFT. Less body weight gained. Tests performed following the last stress.	Yes	CORT (increased)	Yes	Iba1 (increased) , NeuN (decreased), GFAP (decreased), nestin (remove)	Only experiment 1 is relevant to this review.	Yes - University ethics approval	No
	miR-182 mediated the inhibitory effects of NF-κB on the GPR39/CREB/BDNF pathway in the hippocampus of mice with depressive-like behaviors.	Tang et al.	2022	Control, UCMS	Data came from 2 groups of mice (behaviour, blood, brain tissue).	24	12 per group (UCMS and control)	Not reported.	Not reported.	Not reported.	Weight, behaviour, corticosterone, cytokines, CPR39/CREB/BDNF pathway expression (n = 12 per group).	Randomly divided into groups.	Not reported.	Not reported.	Weight, behaviour, corticosterone, cytokines, CPR39/CREB/BDNF pathway expression.	Not reported.	T-test was used for two-group comparisons, and one-way ANOVA was used for multigroup comparison if the data obeyed the normal distribution. Tukey’s multiple comparisons test was used for post-hoc tests. Mann-Whitney test was used for two-group comparisons, and Kruskal-Wallis test was used for multigroup comparisons if the data did not obey the normal distribution. GraphPad Prism 9.	Yes, but did not state what was used.	Mice	C57	Males only	5 weeks old, weighted 16 ± 2 g	Adolescence	Not reported.	UCMS: 2 h restraint, 10 min shaking, 24 h of diet deprivation, 12 h 45 ° tilt of rat cage, 12 h of litter, 5 min 4 °C water swimming, 5 min 45 °C heat stress, and day and night upside down	UCMS: 6 weeks, 1 stressor/day	UCMS: 42	7 day acclimation period.	Not reported.	Combination (physical and psychological)	1	<100 bouts	IL-6, TNF-α	Pro-inflammatory	Serum	ELISA	1	2	Both UCMS and CRS led to significant increases if TNF-α and IL-6 in the serum.	4	SPT, TST, body weight	Stressed mice exhibited the following: depression (TST, increased immobility and SPT). Weight gain was less in stressed. Tests done post-stress.	Yes	CORT (increased)	No	Not reported.	N/A	Yes - Institutional animal care and use of uni and following guide for care and use of laboratory animals	No
	Liquiritigenin reverses depression-like behavior in unpredictable chronic mild stress-induced mice by regulating PI3K/Akt/mTOR mediated BDNF/TrkB pathway.	Tao et al.	2016	Control, UCMS, UCMS + flu, UCMS + drug 7.5, UCMS + drug 15	Data came from 5 groups of mice (behaviour and brain tissue).	50	10 per group (control, UCMS, UCMS + flu, UCMS + drug 7.5, UCMS + drug 15)	Not reported.	Not reported.	Not reported.	Not reported.	Randomly divided into groups.	All the procedures were organized at a random in order to ensure the unpredictable characteristic of the experiment.	FST, TST behaviour was measured by two independent observers blinded to the experiment.	Behaviour, cytokines, corticosterone, MDA levels, SOD levels, GSH levels, CAT levels, neurotransmitters, PI3 K/Akt/mTOR mediated BDNF/TrkB pathway related proteins	Not reported.	One way ANOVA with Tukey multiple comparison test between groups. Graphpad was used for data analysis.	Not reported.	Mice	ICR	Males only	20-22 g	Early postnatal	Not reported.	UCMS ((1) water deprivation (24 h), (2) food deprivation (24 h), (3) overnight illumination, (4) cage tilting (45°), (5) damp sawdust (200 ml of water in 100 g of sawdust bedding), (6) exposure to a foreign object, (7) inversion of the light/dark cycle, (8) overhang (10 min), (9) exposure to an empty bottle, (10) tail pinch (1 min, 1 cm from the beginning of the tail), (11) oscillation (5 min) an…	6 weeks	1-2 stressors per day (max 84 bouts)	Unknown length of adaptation period. OFT took place in a square wooden arena (40 × 60 × 50 cm). FST took place in an open cylindrical container (diameter = 14 cm, height = 20 cm)	Not reported.	Combination (physical and psychological)	1	<100 bouts	IL-1β, IL-6, TNF-α	Pro-inflammatory	Brain tissue: hippocampus + serum	ELISA	1	3	IL-6, IL-1β and TNF-α were dramatically increased in the UCMS group versus those in the non-UCMS group(p < 0.01).	4	SPT, OFT, FST, TST	Stressed mice exhibited the following: Tests indicated anhedonia (SPT) and despair ( increased immobility time in both FST, TST). Tests did not indicate increased anxiety. Tests performed during last 3 days of stress.	Yes	CORT (increased), NE (decreased), 5-HT (decreased), MDA (increased), GSH (decreased)	No	Not reported.	N/A	No ethics mentioned	Yes
	MicroRNA-135b-5p Downregulation Causes Antidepressant Effects by Regulating SIRT1 Expression.	Tao et al.	2021	Control, UCMS (only 2 groups relevant to this review), UCMS + FLU, 4 different gene assay groups.	Data came from 7 groups of mice (behaviour, blood, brain tissue).	70	10 per group (control, UCMS, 1 drug group (not relevant to this review), 4 gene assay groups (not relevant to this review))	Not reported.	Not reported.	Not reported.	Body weight, behaviour, apoptosis rate, cytokines (n = 10 per group).	Randomly divided into groups.	The same stressors were not used more than once in the same week to confirm to the unpredictability of the stress procedure. SPT: during the adaptation period, the position of the two bottles were switched periodically.	Not reported.	Body weight, behaviour, apoptosis rate, cytokines	Not reported.	The differences among two groups were analyzed by the Student’s t test. The comparisons among multiple groups were made using one-way ANOVA. GraphPad Prism 6.0 and SPSS version 16.0.	Not reported.	Mice	BALB/c	Males only	18-20 g (written as 180-200g, but according to weight chart, 18-20 g) can't be 180-200 as mice never get that big, must be atyope 18.0-20.0g so adolescent	Adolescence	Not reported.	UCMS (Overnight illumination (12 h), cage switching (4 h), water deprivation (24 h), soiled cage (200 ml water in 100 g sawdust bedding, 12 h), food deprivation (24 h), predator sounds (30 min), hot water swimming (40 °C, 5 min), light/dark perversion (24 h), electrical stimulation (3 min), tail pinch (3 min), physical restraint (6 h) and cold water swimming (4–5 min))	6 weeks	1-2 per day (42-84 bouts)	7 day acclimation period. FST took place in a cylinder (18 cm high and 40 cm diameter).	Not reported.	Combination (physical and psychological)	1	<100 bouts	IL-1β, IL-6, TNF-α	Pro-inflammatory	Brain tissue: hippocampus	ELISA	1	1	UCMS significantly increased all cytokines compared to controls.	2	SPT, FST, TST, body weight	Stressed mice exhibited the following: anhedonia (SPT), despair (increased immobility times during FST and TST). Body weight decreased. SPT was done before and after stress.	No	Not reported.	No	Not reported.	N/A	yes - Hospital approval	Yes
	Antidepressant-like effects of cordycepin in a mice model of chronic unpredictable mild stress.	Tianzhu et al.	2014	Control group, UCMS-vehicle group, UCMS-FLU group, UCMS-COR 20, UCMS-COR 40	Data came from 5 groups of mice (behaviour, brain).	100	20 mice in each group (control, UCMS vehicle, UCMS-Flu, 2 UCMS-COR groups). 6 mice per group were used for tissue assays of 5-HT and DA.	Not reported.	Not reported.	Not reported.	Behaviour, cytokines, hormones (n = 6 per group); NF-κB P65, 5-HT2AR, and BDNF protein expressions (n not stated for other outcome measures).	Randomly divided into groups.	Not reported.	Not reported.	Behaviour, cytokines, hormones, NF-κBP65, 5-HT2AR, and BDNF proteins expressions	Depressive behaviour	For single mean comparison, data were analyzed by a Student's t-test. In the case of multiple mean comparisons, the data were analyzed by ANOVA and the Newman-Keuls post-test or two-way repeated measures ANOVA, followed by Bonferroni multiple comparison tests.	Stated that all data were normally distributed, did not state what test was used.	Mice	ICR	Males only	18-22 g	Early postnatal	Not reported.	UCMS (food deprivation, water deprivation, empty water bottles (after water deprivation), cage tilt, grouped housing, soiled cage, stroboscopic lighting, restricted access to food (only give a small amount of food after food deprivation), 5 min cold swimming (at 15°C), 1 min tail pinch (1 cm from the end of the tail), physical restraint, illumination, and white noise)	42 days	42	7 day acclimation period. OFT took place in an open field apparatus in a wooden box (40 × 60 × 50 cm) with the floor of the arena divided into 12 equal squares. FST took place in an open cylindrical vitreous tank (height 20 cm, diameter 14 cm) containing 15 cm depth of water.	The authors cited a paper that indicated "a large number of ethological symptoms and neurobiological abnormalities found in CUMS-induced animals are similar to those exhibited in human depressed patients."	Combination (physical and psychological)	1	<100 bouts	IL-6, TNF-α	Pro-inflammatory	Brain tissue: hippocampus	ELISA, western blot	1	1	UCMS signficiantly increased TNF-α and IL-6 concentrations in the HC compared to controls.	1	OFT, FST, TST, SPT	Stressed mice exhibited the following: Despair present according to increased immobility during FST and TST after 6 weeks. Anhedonia present at 6 week SPT. OFT used to evaluate locomotor activity which was affected post-stress.	Yes	5-HT, DA (both decreased)	No	Not reported.	N/A	Yes - Performed in accordance with the NIH Guide, approval not stated	No
	Chronic mild stress-induced dysregulation of MAPK and PI3K/AKT signaling in the hippocampus and medial prefrontal cortex of WKY female rats.	Virijevic et al.	2024	Control WIS, CMS WIS, control wky, CMS wky (only WIS are relevant for this review)	Data came from 2 groups of rats (behaviour, brain)	48	12 per group	Not reported.	Not reported.	Not reported.	Behaviour (n = 10-12); protein level analysis (n = 6).	Not reported.	Not reported.	Not reported.	Behaviour, protein level analysis	Not reported.	Origin software, version 9. Two-way ANOVA test. After significant ANOVA, the Tukey’s post-hoc test was done to evaluate the differences between the groups. Pearson’s correlation was performed for investigation of possible correlations	Not reported.	Rats	Wistar	Females only	9 weeks old, 250-300 g	Adulthood	Not reported.	CMS (soiled cage for 5 h (500 mL 22 °C temperature water in bedding); 45° cage tilt along the vertical axis, for 5 h; 10 h of food and water deprivation (combined stress), aggregation (paired housing), light/dark shift every 2 h and low intensity stroboscopic illumination (150 flashes/min), for 10 h)	6 weeks	2 per day	Not reported.	The chronic mild stress (CMS) model is the most extensively validated animal model of depression	Combination (physical and psychological)	1	<100 bouts	IL-1β	Pro-inflammatory	Brain tissue: hippocampus and mPFC	Western blot	1	1	Increased in both areas	3	EPM, OFT	Stressed rats exhibited the following: increased anxiety (OFT, EPM).	No	Not reported.	No	Not reported.	N/A	Experiments were performed in such a way to minimize pain of the animals according to the recommendations of the Ethical Committee for the use of laboratory animals of the “Vinca” Institute based on Directive 2010/63/EU. All procedures with animals were approved by Ethical Committee for the use of laboratory animals of the “Vinca” Institute and Ministry of Agriculture and Environmental Protection…	No
	Trans -Cinnamaldehyde Reverses Depressive-Like Behaviors in Chronic Unpredictable Mild Stress Rats by Inhibiting NF- B/NLRP3 Inflammasome Pathway.	Wang et al.	2020	Control, model, FLU, TCA	Data came from 4 groups of rats (behaviour, blood, brain tissue).	40	10 per group (control, model, FLU, TCA). 7 per group were used for brain tissue analysis (5 per group for qPCR and Western blot and 2 per group for cell ultrastructure).	Not reported.	Not reported.	Not reported.	Body weight, behaviour, protein expression of IL-1β, IL-18, and TNF-α in blood (n = unknown); hippocampal morphology and ultrastructure (n = 2 per group); mRNA level of TLR-4, p65, NF-κB-1, IκBα, and TNF-α, protein expressions of TLR-4, TNF-α, p-IκBα, p-p65, p-NF-κB-1, NLRP3, ASC, caspase-1 p20, IL-18, and IL-1β, mRNA of TLR-4, p65, NF-κB-1, IκBα, and TNF-α in hippocampus (n = 5 per group).	Randomly divided into groups according to the body weight and sucrose preference.	Not reported.	Not reported.	Body weight, behaviour, hippocampal morphology, mRNA level of TLR-4, p65, NF-κB-1, IκBα, and TNF-α, protein expressions of TLR-4, TNF-α, p-IκBα, p-p65, p-NF-κB-1, NLRP3, ASC, caspase-1 p20, IL-18 and IL-1β, mRNA of TLR-4, p65, NF-κB-1, IκBα, and TNF-α in hippocampus, protein expression of IL-1β, IL-18, and TNF-α in blood	NLRP3 inflammasome and NF-κB pathway	One-way ANOVA, Bonferroni test. SPSS 23.0.	Not reported.	Rats	Sprague-Dawley	Males only	6-7 weeks old, 180 ± 20 g	Adolescence	Not reported.	UCMS: 4°C ice water swimming for 5 min 5 times Cage tilting (45°) for 12 h 4 times Overnight lighting for 36 h 3 times Wet pad (1000 ml water per cage) for 15 h 4 times Food deprivation for 24 h 5 times Water deprivation for 24 h 5 times Clamping tail 5 min 4 times Crowding 3 h 5 times Cage shaking 5 min 3 times Vinegar stimulation (20 ml vinegar per cage) 24 h 4 times)	3 weeks	42 stressors	7 day acclimation period. FST took place in a glass bucket (20 cm in diameter ∗ 40 cm high) containing a 25 cm depth of water.	Not reported.	Combination (physical and psychological)	1	<100 bouts	IL-1β, IL-18, TNF-α	Pro-inflammatory	Brain tissue: PFC and hippocampus + serum	ELISA (serum), qPCR (PFC, hippocampus), western blot (PFC, hippocampus)	3	3	Western blot: IL-18 and IL-1β protein expression higher in UCMS than in control in hippocampus, PFC and signficiantly higher TNF-α in hippocampus. qPCR: expression of mRNAs of TNF-α in PFC and hippocampus were significantly higher in UCMS versus controls. ELISA: UCMS significantly upregulated TNF-α at the protein level in both PFC and hippocampus, upregulated IL-1β, IL-18, and TNF-α in serum.	4	FST, SPT, body weight	Stressed rats exhibited the following: Anhedonia detected with SPT. Despair detected with increased immobility time during FST. Tests conducted after last stress episode. Body weight decreased.	No	Not reported.	No	Not reported.	N/A	Yes - University ethics approval	Yes
	Effects of High-fat Diet and Chronic Mild Stress on Depression-like Behaviors and Levels of Inflammatory Cytokines in the hippocampus and Prefrontal Cortex of Rats.	Wang et al.	2022	Control + normal diet, UCMS + normal diet, obese + no stress, obese + UCMS	Data came from 4 groups of rats (behaviour, blood, brain tissue).	61 (excluded 17, total included: 44)	11 per group: control with normal diet, UCMS with normal diet, HFD-no stress-obesity, HFD-UCMS. 17 rats from the HFD diet were not classified as obese and were excluded. 6 per group for blood and brain tissue analysis.	Not reported.	Not reported.	Not reported.	Body weight, levels of lipid in serum, behaviour (n = 10); food intake, microglial activation (n = 4 per group); cytokines and NF-κB (n = 5).	Randomly divided (simple randomization with computer-generated random numbers) into two different diet groups. Then randomly divided into control and stressed groups.	In order to make the rats unable to anticipate the occurrence of stress, the same method did not appear in two subsequent days. SPT: the position of the two bottles were switched periodically. OFT walls were swabbed with alcohol to remove any lingering odor.	Not reported.	Body weight, food intake, levels of lipid in serum, behaviour, cytokines, NF-κB, microglia activation.	Not reported.	The data were typically tested by two-way analysis of variance (ANOVA) with a random-effect model followed by Turkey’s post-hoc test for grouped comparison. Body weight, food intake, and the latencies in the training day of MWM were tested by three-way repeated ANOVA. The Pearson's correlation test was used to analyze the correlation between the behavioral variables and the protein levels of cyto…	Not reported.	Rats	Wistar	Males only	9 weeks old	Adulthood	Not reported.	UCMS (deprivation of food for 8 h (8 am −4 pm), deprivation of water for 8 h (8 am −4 pm), maintenance of the cage at an oblique angle of 45° (8 am −8 am), group feeding pattern change (three or four rats feed in one cage) (8 am −4 pm), reversal of the circadian rhythm (8 am −8 am), enclosure in a wet squirrel cage for 24 h (8 am −8 am), and shaking of the cage for 20 min (8:00 am −8:20 am))	UCMS for 3 weeks	UCMS: 21 bouts	7 day acclimation period. OFT took place in a box with dimensions of 80 × 80 × 30 cm, with black on the sides and the bottom, and the bottom was divided into 25 squares with white lines. The EMT device has a pair of open arms (width 10 cm and length 50 cm) and a pair of closed arms (width 10 cm, length 50 cm, height of walls 40 cm) that cross into the center of an open area of dimensions 10 × 10 …	The authors stated that UCMS "leads to quantifiable animal anhedonia and decline of environmental exploration."	Combination (physical and psychological)	1	<100 bouts	IL-1β, IL-6, TNF-α	Pro-inflammatory	Brain tissue: PFC and hippocampus	ELISA, qPCR	3	1	Compared with control, UCMS group had significantly increased levels of protein and mRNA levels of IL-1β, IL-6, TNF-α in hippocampus and PFC.	3	SPT, OFT, EPM, MWM [spatial learning & memory]	Stressed rats exhibited the following: Tests indicated anhedonia (SPT), anxiety (OFT, EPM), and a decrease in spatial memory (MWM). Tests performed 1 day post stress.	No	Not reported.	Yes	Iba-1+ cells in DG, CA1, CA3, PFC (2 x increase, 2 x no change)	N/A	Yes- University approval and carried out in accordance to NIH guidelines	Yes
	Pinocembrin mitigates depressive-like behaviors induced by chronic unpredictable mild stress through ameliorating neuroinflammation and apoptosis.	Wang et al.	2020	Control, control + vehicle, UCMS mice, UCMS mice + vehicle, UCMS mice + IMI	Data came from 5 groups of rats (behaviour, brain tissue).	40	8 per group (control, UCMS, control + vehicle, UCMS + vehicle, UCMS + drug)	Not reported.	Not reported.	Not reported.	Body weight, behaviour (n = 8); ROS level, MDA content, SOD activity, cytokines, Nrf2, HO-1, Bcl-2, Bax, p-NF-κB, NF-κB (n not reported for other outcomes).	Randomly divided into groups.	SPT: the position of the two bottles were switched periodically.	Not reported.	Body weight, behaviour, ROS level, MDA content, SOD activity, cytokines, Nrf2, HO-1, Bcl-2, Bax, p-NF-kB, NF-kB	Not reported.	One-way analysis of variance (ANOVA) or two-way ANOVA by GraphPad Prism 7.0.	Not reported.	Mice	C57BL/6	Males only	6 week old	Adolescence	Not reported.	UCMS ((I) lake of food for 24 h, (II) lake of water for 24 h (III) lighting for 24 h, (IV) cage tilt (45°), (V) the damp environment (per 100 g padded add 200 ml of water), (VI) exposed to the external environment, (VII) the light light/dark cycle, (VIII) alternately suspension for 10 min, (IX) exposed to an empty bottle, (X) clip tail (1 min, 1 cm in from the tail to start), (XI) oscillation for…	42 days	1 per day (42 bouts)	14 day acclimation period. FST took place in a water container 25 cm high and 10 cm in diameter.	Not reported.	Combination (physical and psychological)	1	<100 bouts	IL-1β, TNF-α, IL-10, TGF-β	Pro-inflammatory, anti-inflammatory	Brain tissue: hippocampus	ELISA, qRT-PCR	3	1	Compared to control mice, the mRNA levels of TNF-α and IL-1β were significantly increased, but the mRNA levels of TGF-β and IL-10 were markedly decreased in UCMS mice.	3	SPT, FST, TST, OFT, body weight, grooming	Stressed mice exhibited the following: Tests indicated anhedonia (SPT). Despair indicated with increased immobility times during FST and TST. Anxiety indicated with OFT, but no change in grooming score. Decrease in weight gained. Tests performed 1 day post stress, except SPT which was done throughout the experiment.	Yes	MDA (increased)	No	Not reported.	N/A	Yes - University ethics approval	Yes
	Microglial activation mediates chronic mild stress-induced depressive- and anxiety-like behavior in adult rats.	Wang et al.	2018	Control, CMS, CMS + saline rats, CMS + mino rats	Data came from 4 groups of rats (behaviour, brain tissue).	Not reported.	5-8 per group (control, CMS, saline, mino)	Not reported.	Not reported.	Not reported.	Behaviour (n = 5-8); microglial activation, NLRP3 inflammasome, cytokines (n = 4 per group).	Randomly divided into groups.	Not reported.	All behavioural tests were performed by an individual who was blind to the animal’s treatment status. Immunohistochemistry: the same region per hippocampal section and three sections per animal were counted by experimenters who were blind to the experiment design. The data collection and analysis were performed independently by two experimenters.	Behaviour, microglial activation, NLRP3 inflammasome, cytokines	Not reported.	One or two way ANOVA, Tukey's post hoc test. SPSS 16.0	Not reported.	Rats	Sprague-Dawley	Males only	6-7 weeks old, weighing between 180-200 g	Adolescence	Not reported.	CMS (water deprivation (24 h), food deprivation (24 h), light/dark cycle reversal, hot environment (40 °C, 5 min), swimming in cold water (4 °C, 5 min), cage shake (15 min), restraint (2 h), radio noise in the room (12 h), and flashing light (12 h))	12 weeks	84 (1 per day)	7 day acclimation period. The OFT took place in a Plexiglas box (100 cm × 100 cm × 40 cm). The EPM was shaped like a plus sign and consisted of a central platform (5 × 5 cm), two opposite open arms (30 cm × 5 cm), and two equal-sized opposite closed arms, elevated 50 cm from floor and illuminated by a dim light. FST took place in an 18- or 15-cm-diameter glass cylinder.	CMS was chosen by the authors as "this model is frequently utilized to analyze the underlying cellular and molecular mechanisms behind the pathophysiology of depression."	Combination (physical and psychological)	1	<100 bouts	IL-1β, cleaved IL-1β, IL-6, IL-18, IL-4	Pro-inflammatory	Brain tissue: hippocampus	Western blot, RT-PCR	3	1	Stress enhanced all cytokine levels measured by RT-qPCR. Protein levels of cleaved-IL-1B increased with stress.	1	FST, OFT, EPM	Stressed rats exhibited the following: All tests used to measure depression. Despair indicated with increased immobility times during FST and depression-like behaviours indicated with EPM, OFT. Tests performed 1 day post stress.	No	Not reported.	Yes	Iba-1 protein levels (increased)	Only experiment 2 is relevant to this review.	Yes - university ethics approvaland NIH guidelines - approval number	Yes
	The comparison of sex differences in depression-like behaviors and neuroinflammatory changes in a rat model of depression induced by chronic stress.	Xia et al.	2023	Male control (CTM), male UCMS (SM)	Data came from 2 groups of rats (behaviour, brain tissue, blood)	32	16 per group	Not reported.	Not reported.	Not reported.	Not reported.	Randomly divided into groups.	Not reported.	Behaviour tests performed with observor blind	Behaviour, body weight, cytokines, cort, neurotransmitters, microglial and astroglial marker genes	Not reported.	GraphPad Software 6, two-way (ANOVA). Differences between groups were assessed by Tukey’s post hoc test, and one-way ANOVA was used for body weight at each time point after two-way repeated measures ANOVA.	Not reported.	Rats	Sprague Dawley	Males only	9 weeks old, female (195-230 g), males (280-350 g) (plus 1 week of acclimation)	Adulthood	Not reported.	UCMS (restraint in a tube for 1 h, swimming in 18 C water for 10 mins, crowded overnight 12 h, lighting overnight 24 h, light cycle 3 h, mouse cage overnight 12 h, cage tilting at 45 degrees, stroboscopic light overnight 12 h, lonely overnight 12 h, peculiar smell overnight 12 h, water or food deprivation overnight, stress uner 4 C 1 hour, west bedding overnight 12 h)	6 weeks	2 per day	7 day acclimatization period.	Not reported.	Combination (physical and psychological)	1	<100 bouts	IL-1β, IFN-γ, IL-4, IL-10, TGF-β	TH1 (INFy), TH2 cytokines (IL-4), Pro-inflammatory, anti-inflammatory	Brain tissue: hippocampus + serum	ELISA	1	3	Serum: IL-1β, IFN-γ, IL-4, TGF-β (increased in both), IL-10 (increased in females, no change in males). HPC: IL-1β (increased in both), IFN-γ (no change in both), IL-4 (no change in both), IL-10 (decreased in females, no change in males), and TGF-β (increased in males, no change in females)	1	SPT, FST, OFT, EPM	Stressed rats exhibited the following: despair (increased immobility time during FST), anhedonia (based on SPT), increased anxiety (OFT, EPM).	Yes	CORT (increased), 5-HT (decreased in females), DA (decreased), NE (decreased in males), 5-HIAA (no change), HVA (decreased in males), DOPAC (decreased in females), MHPG (no change).	Yes	GFAP (no change x 2)	N/A	Studies involving animals were performed with three Rs principles (Replace, Reduce, and Refine) according to internationally accepted standards. The animal experiment protocol was performed in accordance with the International Guiding Principles for Animal Research provided by the International Organizations of Medical Sciences (CIOMS) Council and was approved by the Bioethics Committee of Guangd…	No
	The comparison of sex differences in depression-like behaviors and neuroinflammatory changes in a rat model of depression induced by chronic stress. (duplicate)	Xia et al.	2023	Female control (CTF), female UCMS (SF)	Data came from 2 groups of rats (behaviour, brain tissue, blood)	32	16 per group	Not reported.	Not reported.	Not reported.	Not reported.	Randomly divided into groups.	Not reported.	Behaviour tests performed with observor blind	Behaviour, body weight, cytokines, cort, neurotransmitters, microglial and astroglial marker genes	Not reported.	GraphPad Software 6, two-way (ANOVA). Differences between groups were assessed by Tukey’s post hoc test, and one-way ANOVA was used for body weight at each time point after two-way repeated measures ANOVA.	Not reported.	Rats	Sprague Dawley	Females only	9 weeks old, female (195-230 g), males (280-350 g) (plus 1 week of acclimation)	Adulthood	Not reported.	UCMS (restraint in a tube for 1 h, swimming in 18 C water for 10 mins, crowded overnight 12 h, lighting overnight 24 h, light cycle 3 h, mouse cage overnight 12 h, cage tilting at 45 degrees, stroboscopic light overnight 12 h, lonely overnight 12 h, peculiar smell overnight 12 h, water or food deprivation overnight, stress uner 4 C 1 hour, west bedding overnight 12 h)	6 weeks	2 per day	7 day acclimatization period.	Not reported.	Combination (physical and psychological)	1	<100 bouts	IL-1β, IFN-γ, IL-4, IL-10, TGF-β	TH1 (INFy), TH2 cytokines (IL-4), Pro-inflammatory, anti-inflammatory	Brain tissue: hippocampus + serum	ELISA	1	3	Serum: IL-1β, IFN-γ, IL-4, TGF-β (increased in both), IL-10 (increased in females, no change in males). HPC: IL-1β (increased in both), IFN-γ (no change in both), IL-4 (no change in both), IL-10 (decreased in females, no change in males), and TGF-β (increased in males, no change in females)	1	SPT, FST, OFT, EPM	Stressed rats exhibited the following: despair (increased immobility time during FST), anhedonia (based on SPT), increased anxiety (OFT, EPM).	Yes	CORT (increased), 5-HT (decreased in females), DA (decreased), NE (decreased in males), 5-HIAA (no change), HVA (decreased in males), DOPAC (decreased in females), MHPG (no change).	Yes	GFAP (1 decrease, 1 no chnage)	N/A	Studies involving animals were performed with three Rs principles (Replace, Reduce, and Refine) according to internationally accepted standards. The animal experiment protocol was performed in accordance with the International Guiding Principles for Animal Research provided by the International Organizations of Medical Sciences (CIOMS) Council and was approved by the Bioethics Committee of Guangd…	No
	The reduction of microglial efferocytosis is concomitant with depressive-like behavior in CUMS-treated mice.	Xiao et al.	2024	Control, UCMS	Data came from 2 groups of mice (behaviour, brain)	16	8 per group	Not reported.	Not reported.	Not reported.	Behaviour (n = 8); cytokines (n = unknown); microglia (n = 7); density of apoptotic cells, phagocytic index of apoptotic cells (proportion of engulfed apoptotic cells), proportion of phagocytic microglia, and density of microglia in the DG area of the hippocampus between the CON and UCMS groups (n = 5); caspase 3 (n = 8); efferocytosis-related molecular expression of microglia (n = 3); mRNA expre…	Randomly divided into groups.	Not reported.	ImageJ software: The data were analyzed by investigators who were blinded to the treatments.	Behaviour, cytokines, microglia, density of apoptotic cells, phagocytic index of apoptotic cells (proportion of engulfed apoptotic cells), proportion of phagocytic microglia, and density of microglia in the DG area of the hippocampus between the CON and UCMS groups, caspase 3, efferocytosis-related molecular expression of microglia, mRNA expression of TREM2	microglial efferocytosis	GraphPad Prism 9 and R4.3.0. Experiments involving two groups were compared using an unpaired t-test (2-tailed) for equal variances, Welch's t-test for unequal variances, or non-parametric Mann-Whitney test. Three or more groups with a normal distribution were analyzed using two-way ANOVA and two-way repeated-measures ANOVA, as appropriate. The non-parametric Scheirer-Ray-Hare test was performed …	The normal distribution of data was checked using the Shapiro-Wilk test	Mice	C57BL/6	Males only	7-8 weeks (plus 1 week of acclimation)	Adulthood	Not reported.	UCMS (reversal of the light-dark cycle (24 h), cage tilting (45°, 24 h), empty or wet cages (12h), food or water deprivation (12 h), flashlight (12 h), restraint (2 h), and tail clamping (15 min). Restraint stress and empty or wet cage stress were avoided prior to the sucrose preference test).	4 weeks	2-3 per day	7 day acclimatization period.	Not reported.	Combination (physical and psychological)	1	<100 bouts	IL-1β, TNFα, TGF-β	Pro-inflammatory and anti-inflammatory	Brain tissue: hippocampus and cortex	RT-qPCR	2	1	HPC: IL-1β, TNFα (increased), TGF-β (decreased). Cortex: IL-1β (no change), TNFα (increase), TGF-β (decreased).	4	SPT, FST, TST, LAT, OFT	Stressed mice exhibited the following: despair (increased immobility time during FST, TST), anhedonia (based on SPT), increased anxiety (OFT, not LAT).	No	Not reported.	Yes	Iba1 (increased x 2, no change in 1)	N/A	All experimental procedures were approved by the Ethics Committee of the University of Electronic Science and Technology of China and carried out in strict accordance with the National Institutes of Health Guide for the Care and Use of Laboratory Animals (8th edition, revised 2010).	No
	The Anti-Depressive Effects of Hesperidin and the Relative Mechanisms Based on the NLRP3 Inflammatory Signaling Pathway.	Xie et al.	2020	Control, UCMS, UCMS+ fluoxetine, UCMS + hesperidin 20, 50, 100 (same control group of rats for all 5 experimental groups).	Data came from 6 groups of rats (behaviour and brain tissue).	60	10 per group (control, UCMS, UCMS+ fluoxetine, UCMS + hesperidin 20, 50, 100)	Not reported.	Not reported.	Not reported.	Behaviour (n = 8 per group); Iba-1, genes and proteins involved in NLRP3 inflammasome activation, cytokines, ED-1 expression (n = 3 per group).	Randomly divided into groups.	Rats could not predict the occurrence of stimulation because they were subjected to one of these stressors at different times every day and the same stressor did not come across consecutively over two days.	Not reported.	Behaviour, Iba-1, genes and proteins involved in NLRP3 inflammasome activation, cytokines, ED-1 expression.	Not reported.	One-Way ANOVA with SPSS 16.0 software for Windows. Student’s t-test was used to compare two groups.	Not reported.	Rats	Sprague-Dawley	Males only	170-190 g	Adolescence	Not reported.	UCMS (water or food deprivation for 24 h, swimming in 4°C ice water for 5 min, restraint stress for 2 h, tail nip for 5 min (1 cm from the end of the tail), exposure to white noise for 1 h, soiled cage for 24 hr)	28 days (1 per day)	28	7 day acclimation period. SPT: rats were put into a single cage for this test. FST took place in a cylindrical glass container (height, 50 cm; diameter, 20 cm) with 30 cm of water. OFT took place in an open-field box (50 cm ×50 cm × 30 cm) with the bottom divided into 25 equal squares (10 cm × 10 cm).	Not reported.	Combination (physical and psychological)	1	<100 bouts	IL-1β, IL-6, TNF-α	Pro-inflammatory	Brain tissue: PFC and cellular supernatant of microglia	ELISA	1	1	UCMS significantly increased the IL-1β, IL-6, TNF-α expression in the PFC (p<0.05 or P<0.01). IL-1β, IL-6, TNF-α levels significantly increased in the LPS-induced group (P<0.05 or P<0.01).	4	SPT, FST, OFT	Stressed rats exhibited the following: All tests used to measure depression. Anhedonia indicated with SPT. Despair indicated with increased immobility during FST. OFT indicated depressive behaviour.	No	Not reported.	Yes	Iba-1 (increased)	N/A	Yes - University approval	Yes
	Reduced NLRP3 inflammasome expression in the brain is associated with stress resilience.	Yang et al.	2021	Control, UCMS	Data came from 2 groups of mice (behaviour, brain).	58	UCMS (n = 28) control (n = 30)	Not reported.	Not reported.	Not reported.	Behaviour (control: n = 30; UCMS: n = 28); NLRP3, IL-1β, Beclin 1 (n = 3 per group).	Not reported.	SPT: the position of the two bottles were switched periodically.	Not reported.	Behaviour, NLRP3, IL-1β, Beclin 1.	Not reported.	Comparisons between groups were performed by one-way analysis of variance (ANOVA), followed by post hoc Bonferroni correction. Significant differences in protein expression levels between brain areas were determined using Bonferroni-corrected two-tailed t-tests. Correlation analysis was performed using the Pearson correlation test. SPSS 22.0.	Not reported.	Mice	C57BL/6	Males only	18-20 g	Adolescence	Not reported.	UCMS (water deprivation 24 hours, food deprivation 24 hours, light-dark cycle reversal, cold environment 5 minutes, forced swimming for 10 mins, empty cage for 24 hours, niptail for1 min, tilted cage for 2 hours, restraint for 4 hour, west bedding for 12 hours, foot shock for 5 minutes)	5 weeks	35 (1 per day)	14 day acclimation period. OFT took place in an apparatus (40 × 60 × 50 cm).	The authors stated that CUS "triggers NLRP3 inflammasome activation, interleukin-1 beta (IL-1β) secretion, microglial activation, and attenuated hippocampal neurogenesis."	Combination (physical and psychological)	1	<100 bouts	IL-1β	Pro-inflammatory	Brain tissue: PFC and hippocampus	Western blot	1	1	IL-1β was increased in PFC in UCMS susceptible mice compared to control mice	1	OFT, SPT, TST	Stressed mice exhibited the following: Anxiety indicated with OFT, despair indicated with increased immobility times during TST and anhedonia with SPT in susceptible mice. Tests performed on last day of stress. Will not be including resilient mice in experiment as they did not show differences in behaviour from control mice.	No	Not reported.	No	Not reported.	N/A	yes - University approval	No
	Antidepressant-like effects of aqueous extracts of miswak (Salvadora persica) and date palm (Phoenix dactylifera) on depression-like behaviors using UCMS model in male rats.	Youssef et al.	2022	Control, UCMS, Miswak, date palm, combined Miswak + date palm	Data came from 5 groups of rats (behaviour, blood, brain tissue).	60	12 per group (control, UCMS, Miswak, date palm, combined Miswak and date palm)	Not reported.	Not reported.	Not reported.	Behaviour, body weight, MDA, GSH, catalase activity, TAC, ACHE, levels of serotonin, levels of cortisol, cytokines (n = 12 per group); BDNF gene expression, CREB gene expression (n = 8 per group).	Randomly divided into groups.	Not reported.	Not reported.	Behaviour, body weight, MDA, GSH, catalase activity, TAC, ACHE, levels of serotonin, levels of cortisol, cytokines, BDNF gene expression, CREB gene expression.	Not reported.	Except for the result of the weight, which was examined using two-way ANOVA followed by Bonferroni post-hoc test, all other data were analyzed using one-way ANOVA followed by Tukey's post-hoc test. GraphPad prism v.7	Not reported.	Rats	Wistar	Males only	115-135 g	Adolescence	Not reported.	UCMS (Forced swimming test (in cold water 15°C, 10 min), Wet bedding (12 hr), Water deprivation (12 hr), Tilt cage 45° (overnight), Rat restraint (4 hr), Water deprivation (12 hr))	2 weeks	14 (1 per day)	6 day acclimation period. FST took place in a cylindrical reservoir (50 cm diameter). OFT took place in a white-walled box (100 × 100 cm).	The authors stated that UCMS is "designed to imitate human depression." Further, the authors stated that UCMS "decreases the sensitivity of serotonin neurotransmission and its receptors in the hippocampus and medial prefrontal cortex, which, in turn, leads to developing depressive phenotypes such as hippocampal neurogenesis, despair, and anhedonia."	Combination (physical and psychological)	1	<100 bouts	IL-6, TNF-α	Pro-inflammatory	Plasma	ELISA	1	2	TNF-α and IL-6 were significantly increased after UCMS relative to controls.	1	FST, EPM, OFT	Stressed rats exhibited the following: Despair indicated with increased immobility during FST. Anxiety indicated with EPM (time spent in closed arms). Anxiety indicated with OFT. Tests performed on day of last stressor.	Yes	GSH (decreased), 5-HT (decreased), CORT (decreased), MDA (increased)	No	Not reported.	N/A	Yes - Performed according to ethic standards approved by NRC ethics committee	No
	Electro-acupuncture alleviates chronic unpredictable stress-induced depressive-and anxiety-like behavior and Hippocampal neuroinflammation in rat model of depression.	Yue et al.	2018	Control, CUS, Sham-EA, EA for both experiments	Data came from 4 groups of rats x 2 (2 experiments with separate groups of rats) (behaviour, brain tissue).	33	Experiment 1: control (8), CUS (9), Sham-EA (8), EA (8). Experiment 1 analysis included: behaviour, western blot, RT-PCR. Experiment 2: same group types, n=4/group. Experiment 2 analysis included: immunohistochemistry	Not reported.	Not reported.	Not reported.	Experiment 1: behaviour (n = 8-10 per group); cytokines (Western blot and PCR), NLRP3, ASC, and caspase-1 (n = 4 per group). Experiment 2: protein expressions of P2X7R, GFAP, and Iba-1 (n = 4 per group).	Randomly divided into groups.	After behavioural testing of each animal, the apparatus was cleaned with 1% acetic acid to remove olfactory cues. The mRNA levels of the targets were normalized with glyceraldehyde-3-phosphatedehydrogenase (GAPDH) mRNA level to exclude effects of varying RNA amounts.	The data collection and analysis were performed independently by two experimenters.	Experiment 1: Behaviour, cytokines (western blot and PCR), NLRP3, ASC and caspase-1. Experiment 2: protein expressions of P2X7R, GFAP and Iba-1.	Not reported.	Differences between groups was analyzed using one-way analysis of variance (ANOVA) according to the factors introduced in the experimental design. Where F ratios were significant, post hoc comparisons were made using the Tukey post hoc test. SPSS 16.0.	Not reported.	Rats	Sprague-Dawley	Males only	180-200 g	Adolescence	Not reported.	CUS ( cold swimming (swimming in 4°C water for 5 min), water deprivation (40 h), food deprivation (40 h), light-dark cycle reversal, Heat stress (40°C environment for 5 min) and shake stress (shaking cage for 30 min))	10 weeks	1 daily for 10 weeks = 70	Acclimation period (unknown length of time). FST took place in an 18 cm diameter glass cylinder filled to 30 cm in depth.	Not reported.	Combination (physical and psychological)	1	<100 bouts	IL-1β, IL-6, IL-18, TNF-α	Pro-inflammatory	Brain tissue: hippocampus	qRT-PCR	2	1	CUS induced significant upregulation of the mRNA level of IL-1β, IL-18, TNF-α, and IL-6 in the HP.	1	OFT, FST	Stressed rats exhibited the following: Despair indicated by increased immobility during FST. Anxiety indicated by OFT. Tests performed the day after last stressor.	No	Not reported.	Yes	Iba-1 (increased), GFAP (decreased)	N/A	Yes - National approval and University approval	Yes
	Neuroprotective effects of cerium oxide nanoparticles on experimental stress-induced depression in male rats.	Zavvari et al.	2020	Control, control + CeO2 NPs, control + CeO2 NPs, stress, stress + fluoxetine, stress + CeO2 NPs, stress + CeO2 NPs.	Data came from 7 groups of rats (behaviour, brain tissue).	84	Stress (n=48): divided in 4 groups of 12. Control (n=36): divided into 3 groups of 12	Not reported.	Not reported.	Not reported.	Behaviour (n = 10 per group); IL-6, MDA (n = 4 per group); hippocampal neurogenesis (n = 5 per group); GAP-43, hippocampal CA3 neuron count (n = 3 per group).	Randomly divided into groups.	The UCMS procedure was designed in a way that maximizes the unpredictable nature and frequency of the stressors.	Not reported.	Behaviour, IL-6, MDA, hippocampal neurogenesis, GAP-43, hippocampal CA3 neuron count.	Not reported.	One-way analysis of variance (ANOVA) was used and followed by post-hoc Tukey's test for between-groups comparison. Assessment of UCMS effects on forced swimming test before initiation of treatments was analyzed by independent t-test. SPSS 22.0	Kolmogorov - Smirnov test.	Rats	Wistar	Males only	200-250 g	Adolescence	Not reported.	UCMS (overnight illumination, water deprivation (18 h) immediately followed by 1 h of exposure to an empty bottle, food deprivation (18 h) immediately followed by 1 h of restricted access to food (two small pieces of pellet in each cage), 45° cage tilt (8 h), restrained stress (1 h), bare cage (sawdust free,8 h), grouped housing (4 h), white noise (4 h) and flashing light during night (8 h), wet …	6 weeks	2-3 stressors daily so either 84 bouts or 126 bouts	The control group were housed in a separate room. FST took place in a plexiglass cylinder (height: 45 cm, diameter: 20 cm).	Only explanation provided was that UCMS is "a valid animal model of depressive-like behaviours."	Combination (physical and psychological)	1	100 - 199 bouts	IL-6	Pro-inflammatory	Brain tissue: hippocampus	ELISA	1	1	IL-6 significantly elevated in the stressed grpups compared to non-stressed groups.	2	FST	Stressed rats exhibited the following: Increased immobility indicated despair (FST). Test performed same day, after the stress ended.	Yes	MDA (increased)	Yes	GAP-43 positive neurons, Hippocampal CA3 cell number (both decreased)	N/A	Yes - University ethics approvaland based on NIH guide	Yes
	Atractylenolide I Suppresses A1 Astrocyte Activation to Improve Depression in Mice.	Zhai et al.	2024	Control, UCMS, ATR	Data came from 3 groups of mice (behaviour, brain)	30	10 per group	Not reported.	Not reported.	Not reported.	Behaviour, cytokines (n = 10); activation of A1 astrocytes (PCR: n = 10; protein: n = 5); activation of primary astrocytes (n = 3).	Not reported.	Not reported.	Not reported.	Behaviour, cytokines, activation of A1 astrocytes PCR, activation of A1 astrocytes protein, activation of primary astrocytes	Not reported.	SPSS 17.0, two independent sample t-test was used for comparison between two groups, while one-way ANOVA was conducted for comparison among three or more groups, and the subsequent pairwise comparison between groups was completed by LSD.	homogeneity test of variance	Mice	C57BL/6	Males only	6-8 weeks old, 20 +- 2 g	Adolescence	SPF-grade	UCMS (water fasting (the food intake and drinking water bottle of mice were deprived for 24 h), tail clipping (a wooden clamp was applied at 1 cm from the tail tip for 60 s), tail suspension (mice were subjected to inverted suspension for 5 min), day and night inversion (the day/night cycle was adjusted to prepare the dark environment in daytime and the bright environment at night), stroboscope l…	28 days	1 per day	Not reported.	The chronic unpredictable mild stress (UCMS) method was adopted to construct the mouse model of depression	Combination (physical and psychological)	1	<100 bouts	IL-1β, IL-6, TNFα	Pro-inflammatory	Brain tissue: unspecified	ELISA	1	1	All increased	4	FST, TST, EPM, OFT	Stressed mice exhibited the following: despair (increased immobility time during FST, TST), increased anxiety (OFT, EPM).	No	Not reported.	No	Not reported.	N/A	The animal experimental protocols were approved by the Jiaxing University and carried out in line with the Guide for the Care and Use of Laboratory Animals.	No
	MiR-497 promotes microglia activation and proinflammatory cytokines production in chronic unpredictable stress-induced depression via targeting FGF2.	Zhai et al.	2020	Control, CUS, CUS + anti-NC miR, CUS + anti-miR-497.	Data came from 4 groups of rats (behaviour, brain tissue).	40	10 per group: CUS, control, CUS + anti-NC miR and CUS + anti-miR-497.	Not reported.	Not reported.	Not reported.	Behaviour, expression of miR-497 (n = 10 per group); cytokines (n = unknown).	Not reported.	Not reported.	Not reported.	Behaviour, expression of miR-497, cytokines.	Not reported.	One-way ANOVA followed by Tukey HSD or t-test	Not reported.	Rats	Sprague-Dawley	Males only	200 ± 10g	Adolescence	Not reported.	CUS ((1) food deprivation for 24 h; (2) water deprivation for 24 h; (3) physical restraint for 2 h; (4) tail pinch for 1 min; (5) wet bedding for 24 h; (6) cold swimming (5 °C) for 5 min; (7) illumination overnight; (8) shaking 2 h; (9) 45° cage tilt (7 h))	5 weeks	1 stressor daily, 35 bouts	7 day acclimation period. The shuttle-box test took place in a two-way shuttle box (length 60 cm, width 20 cm, height 20 cm). FST took place in a cylindrical water container (height: 80 cm, diameter: 30 cm)	Not reported.	Combination (physical and psychological)	1	<100 bouts	IL-1β, IL-6, MCP-1, TNF-α	Pro-inflammatory	Brain tissue: hippocampus	ELISA	1	1	CUS treatment significantly enhanced the production of these cytokines.	4	FST, TST, shuttle-box test [passive avoidance]	Stressed rats exhibited the following: Despair indicated with increased immobility times during TST, FST, and shuttle-box test. All tests used to measure depression. Tests done one day after last stress.	No	Not reported.	No	Not reported.	N/A	Yes - Hospital approval	Yes
	Cang-Ai Volatile Oil Ameliorates Depressive Behavior Induced by Chronic Stress Through IDO-Mediated Tryptophan Degradation Pathway.	Zhang et al.	2021	Control, model, clomipramine, CAVO	Data came from 4 groups of rats (behaviour, brain tissue).	32	8 per group: control, model, clomipramine, and CAVO groups.	Not reported.	Not reported.	Not reported.	Body weight, food intake, behaviour, cytokines, IDO1, metabolites involved in Kynurenine pathway (n = 8 per group); Iba1 (n = 4 per group).	Randomly divided into groups.	The open field box was wiped with 75% alcohol and cleaned after each animal was tested to prevent the residual odor from affecting the test results of the next animal. SPT: the position of the two bottles were switched periodically.	Not reported.	Body weight, food intake, behaviour, cytokines, Iba1, IDO1, metabolites involves in Kynurenine pathway.	Not reported.	One-way ANOVA with Tukey test (homogeneous variables) or Games-Howell (heterogeneous variables).	Not reported.	Rats	Sprague-Dawley	Males only	180-220 g	Adolescence	Not reported.	UCMS (Inversion of light/dark cycle 24 h, cage tilting (without bedding) 12 h, tail nip (0.5–1 cm from the end of the tail) 1 min, hot water swimming (45°C) 5 min, wet bedding (300 mL of water per individual cage to make the bedding wet) 24 h, food and water deprivation for 24 hours)	42 days	42 (one stressor per day)	3 day acclimation period. OFT took place in an open field box (100 × 100 × 40 cm). FST took place in a plexiglass cylinder with a water depth of 30 cm.	The authors stated that previous findings "showed that CUMS-induced symptoms of anhedonia are significantly alleviated, and the levels of neurotransmitters in the brain of CUMS model rats are significantly increased."	Combination (physical and psychological)	1	<100 bouts	IL-1β, IL-6, TNF-α, IL-10, IFN-y, IL-4	TH1, TH2, pro-inflammatory, anti-inflammatory	Brain tissue: PFC	ELISA	1	1	Expression levels of IL-6, IL-1 β , TNFα, and IFNγ in the prefrontal cortex of rats in the control group was significantly low compared with the level of cytokines in the prefrontal cortex of UCMS rats ( P < 0.05). Expression levels of IL-4 and IL-10 were lower in model group compared to control.	3	OFT, FST, SPT	Stressed rats exhibited the following: Despair indicated with increased immobility times during FST, anhedonia indicated with SPT, and depression indicated with OFT. All tests performed to detect depression. Tests performed 1 day post stress.	Yes	5-HT, 5-HIAA (both decreased)	Yes	Iba-1 (increased)	N/A	Yes - University ethics approvaland accordance to NIH guidelines	Yes
	Curcumin relieves depressive-like behaviors via inhibition of the NLRP3 inflammasome and kynurenine pathway in rats suffering from chronic unpredictable mild stress.	Zhang et al.	2019	Control, UCMS, UCMS + curcuma	Data came from 3 groups of rats (behaviour, brain tissue).	21	7 per group: control, UCMS, CUR	Not reported.	Not reported.	Not reported.	Body weight, behaviour (n = 7 per group); cytokines, NF-κB P65, NF-κB IκB, P2X7R, NLRP3, IDO, TRP, KYN, KYN/TRP ratio, 5-HT (n = 6-7).	Randomly divided into groups.	To make the procedure unpredictable, these protocols were randomly scheduled and changed every week. SPT: to avoid spatial bias, the side (left and right) the bottles were placed on was randomly selected.	FST monitored by blind observer.	Body weight, behaviour, cytokines, NF-κB P65, NF-κB IkB, P2X7R, NLRP3, IDO, TRP, KYN, KYN/TRP ratio, 5-HT.	Not reported.	One-way ANOVA, LSD post-hoc as needed. SPSS version 13.0 software.	Not reported.	Rats	Sprague-Dawley	Males only	210 ± 30 g	Adolescence	Not reported.	UCMS ( food deprivation for 24 h and water deprivation for 24 h; 45° cage tilting for 24 h; damp bedding and group housing for 24 h; restraint for 4 h in an empty water bottle (Wahaha, China); 20 min of noise; 1 min tail clamping; and day-night reversal (12 h/12 h))	4 weeks	28 (1 stressor daily)	7 day acclimation period. House in cages of the following dimensions: 47.5 cm × 35 cm × 20 cm. FST took place in a Plexiglas cylinder (45 cm height, 25 cm diameter) filled with water to a height of 35 cm.	The authors stated that the "CUMS model is a widely applied animal model of depression."	Combination (physical and psychological)	1	<100 bouts	IL-1β, IL-6, TNF-α	Pro-inflammatory	Brain tissue: hippocampus	qPCR	2	1	The mRNA levels of IL-1β (P<0.01), IL-6 (P<0.05), and TNF-α (P<0.01) increased in the UCMS group compared to control.	2	SPT, FST, EPM	Stressed rats exhibited the following: Anhedonia indicated by SPT, despair indicated with increased immobility times during FST, and anxiety indicated with EPM. Tests conducted 1 day post stress.	Yes	5-HT (decreased)	No	Not reported.	N/A	yes - University approval, all efforts made to reduce suffering	Yes
	The antidepressant-like effects of pioglitazone in a chronic mild stress mouse model are associated with PPARγ-mediated alteration of microglial activation phenotypes.	Zhao et al.	2016	Control, CMS+vehicle, CMS+Piog, CMS+GW, CMS+Piog+GW.	Data came from 5 groups of mice (behaviour, brain).	156	Experiment 2: 26 per group: control, CMS+vehicle, CMS+Piog, CMS+GW, CMS+Piog+GW. BW and SP were assessed in the same mice (n=10/group). TST and locomotor were assessed in the same mice (n=8/group). FST assessed (n=8/group). Microglial expression assessed with n=5/group. RT-PCR for M1 and M2 markers done with n=5/group. Experiment 1 is not relevant to this review.	Not reported.	Not reported.	Not reported.	Body weight, sucrose preference (n = 10 per group); spontaneous movement, swimming, tail suspension (n = 8); Iba1, cytokines (n = 5 per group).	Not reported.	SPT: the position of the two bottles were switched periodically.	Behavioural experiments were performed by an experimenter who was blinded.	Body weight, sucrose preference, spontaneous movement, swimming, tail suspension, Iba1, cytokines.	Not reported.	The results of the BW and SP test were analyzed with a two-way analysis of variance (ANOVA). The other statistical significances were assessed by one-way ANOVAs followed by Bonferroni’s multiple comparison test using SPSS 17.0.	Not reported.	Mice	C57BL/6	Males only	18-22 g	Adolescence	Not reported.	CMS (food deprivation for 24 h, water deprivation for 24 h, cage tilting (45°) for 24 h, damp bedding for 24 h, stroboscopic illumination for 24 h, overnight illumination, and restraint stress for 2 h)	6 weeks	1 per day (42 bouts)	7 day acclimation period. All the behavioral experiments were conducted in isolated behavioral testing rooms. FST took place in an open glass cylindrical container (20 cm in height and 14 cm in diameter).	The authors wanted to investigate M1 and M2 microglia and they stated that "[a] recent study reported that the imbalance of pro- and anti-inflammatory cytokines plays a critical role in chronic mild stress (CMS)-induced depression."	Combination (physical and psychological)	1	<100 bouts	CCL-2, IL-1β, IL-6, TNF-α, IL-10, TGF-β, IL-4	Pro-inflammatory, anti-inflammatory, TH2	Brain tissue: hippocampus	RT-PCR	2	1	IL-1β, IL-6, TNFα, CCL-2 increased in the CMS + Vehicle mice compared to control. IL-4, TGF-β, IL-10 decreased in the CMS-vehicle mice compared to control.	2	TST, FST, SPT	Stressed mice exhibited the following: despair indicated with increased immobility times during TST and FST and anhedonia indicated with SPT. SPT administered throughout the experiment. Other tests done 1 day post last stressor.	No	Not reported.	Yes	Iba1 (increased)	Only experiment 2 is relevant to this review.	Yes - University ethics approval	Yes
	Nootkatone Improves Chronic Unpredictable Mild Stress-Induced Depressive-Like Behaviors by Repressing NF-kappaB/NLRP3-Mediated Neuroinflammation.	Zhao et al.	2023	Control, UCMS, NKT 6 mg/kg, NKT 12 mg/kg, Ketamine	Data came from 5 groups of mice (behaviour, brain)	50	10 per group	Not reported.	Not reported.	Not reported.	Behaviour, cytokines, NF-κB signaling, and NLRP3 inflammasome (n = 10).	Randomly divided into groups.	Not reported.	Not reported.	Behaviour, cytokines, NF-κB Signaling and NLRP3 Inflammasome	Not reported.	SPSS 20.0, one way ANOVA followed by Tukey-Kramer multiple comparisons test.	Not reported.	Mice	Balb/c	Males only	18-22 g, 6-8 weeks (1 week acclimation)	Adolescence	Not reported.	UCMS (water deprivation for 24 h, food deprivation for 24 hrs, tail cramping for 1 min, overnight illumination for 8 hrs, forced swim in cold water for 5 min, forced swim in hot water for 5 min, cage tilt for 24 hrs, exposure to soiled cage 24 hrs, light cycle perverion 24 hrs, loud noise for 4 hrs	6 weeks	1 per day	7 day acclimatization period.	Not reported.	Combination (physical and psychological)	1	<100 bouts	IL-1β, IL-6, TNFα, IL-18	Pro-inflammatory	Brain tissue: hippocampus	qPCR and ELISA	3	1	All increased for protein and mRNA	4	SPT, FST, TST, OFT	Stressed mice exhibited the following: despair (increased immobility time during FST, TST), anhedonia (based on SPT), increased anxiety (OFT).	No	Not reported.	No	Not reported.	N/A	All animal experiments were approved by Animal Ethics Committee of Shanghai University of Traditional Chinese Medicine (YYLAC-2019-039-6).	Yes
	Hydroxytyrosol alleviates oxidative stress and neuroinflammation and enhances Hippocampal neurotrophic signaling to improve stress-induced depressive behaviors in mice.	Zhao et al.	2021	Control, UCMS, HT 200, UCMS + HT 50, UCMS + HT 100, UCMS + HT200	Data came from 6 groups of mice (behaviour, brain tissue).	90	15 per group: Control, UCMS, HT 200, UCMS + HT 50, UCMS + HT 100, UCMS + HT200	Not reported.	Not reported.	Not reported.	Behaviour (n = 15 per group); oxidative stress markers in the HPC (n = 3 per group); Iba-1, cytokines, GFAP expression, BDNF expression, expression of p-TrkB, p-CREB expression (n = 4 per group).	Randomly divided into groups.	All stressors were randomly applied, and the same stressor was not administered within 3 days.	FST and TST measured by observer blind to the design of the experiment.	Behaviour, oxidative stress markers in the HPC, Iba-1, cytokines, GFAP expression, BDNF expression, expression of p-TrkB, p-CREB expression.	Not reported.	One-way analysis of variance (Tukey procedure to compare all pairs of columns) and were conducted using GraphPad Prism Software, version 8.0.	Not reported.	Mice	C57BL/6	Males only	7-8 weeks old, 20-22 g	Adolescence	Not reported.	UCMS ( cold temperature (4–10 °C) for 1.5 h; restraint for 1.5 h; swimming in 18 °C cold water for 10 min; stroboscopic illumination; 45° cage tilting for 12 h; damp bedding for 12 h; food and water deprivation for 12 h; and shaking at 150 rpm for 2.5 h)	9 weeks	unclear	FST took place in a cylindrical bucket (50 cm height, 20 cm diameter).	Not reported.	Combination (physical and psychological)	1	Unknown number of bouts	IL-1β, TNF-α	Pro-inflammatory	Brain tissue: hippocampus	ELISA	1	1	Levels of IL-1β and TNF-α increased dramatically in hippocampus of UCMS mice compared to control (P<0.01).	1	TST, FST, SPT	Stressed mice exhibited the following: anhedonia present (SPT) and despair present (increased immobility times during TST, FST). Tests performed 1 day post stress.	Yes	MDA (increased)	Yes	Iba-1 (increased), GFAP (decreased)	N/A	Yes - University ethics approval	Yes
	Ketamine-mediated alleviation of electroconvulsive shock-induced memory impairment is associated with the regulation of neuroinflammation and soluble amyloid-beta peptide in depressive-like rats.	Zhu et al.	2015	Control (group C), UCMS + sham ECS (group D), UCMS + ECS (group DE), UCMS + ketamine + ECS (group DKE), UCMS + ketamine + sham ECS (group DK).	Data came from 5 groups of rats (behaviour, brain tissue).	60	12 per group (control, UCMS + sham, UCMS + ECS, UCMS + ECS + ketamine, UCMS + sham)	Not reported.	Not reported.	Not reported.	Behaviour (n = 12 per group); Iba1, cytokines, Aβ1-40, and Aβ1-42 (n = 6 per group).	Randomly divided into groups.	Not reported.	Not reported.	Behaviour, Iba1, cytokines, Aβ1-40 and Aβ1-42.	Not reported.	ANOVA, Bonferroni correction was used in the comparisons of the differences between the groups. SPSS 17.0.	Not reported.	Rats	Sprague-Dawley	Males only	200-250 g, 2-3 months old	Adulthood	Not reported.	UCMS (water deprivation for 24 h; food deprivation for 24 h; tail pinching for 1 min; damp sawdust for 24 h; shaking for 20 min (once per second); continuous lighting for 24 h; social crowding (20 rats per cage); cold water swimming (4 °C for 5 min); hot stress in an oven at 45 °C for 5 min; or cage tilting (45°) for 24 h)	28 days	28 (1 stressor daily)	MWM took place in a circular pool (150 cm in diameter and 50 cm in height) that was divided into four quadrants.	Not reported.	Combination (physical and psychological)	1	<100 bouts	IL-1β, TNF-α	Pro-inflammatory	Brain tissue: hippocampus	Real-time PCR	2	1	Compared with control, the model group had marked increases in mRNA levels of IL-1β and TNF-α (P<0.05 for both).	2	SPT, MWM [spatial learning and memory]	Stressed rats exhibited the following: Anhedonia present (SPT) and memory negatively affected (MWM). Both tests were done both before stress and after stress.	No	Not reported.	Yes	Iba-1 (1 increased, 1 no change)	N/A	Yes- University approval and accordance with NIH guidelines	Yes
	Morinda officinalis oligosaccharides mitigate chronic mild stress-induced inflammation and depression-like behaviour by deactivating the MyD88/PI3K pathway via E2F2.	Zhu et al.	2022	Control, CMS + saline (model), CMS + 25 mg/kg MO (MO-L), CMS + 50 mg/kg MO (MO-H), CMS +20 mg/kg fluoxetine (Flu).	Data came from 5 groups of mice (behaviour, brain, blood)	60	12 per group	Not reported.	Not reported.	Not reported.	Protein expression of MyD88, p-PI3K, p-AKT, and p-NF-κB p65; E2F2-regulated MyD88/PI3K pathway genes (n = 3); behaviour (n = 10); cytokines (n = 6).	Randomly divided into groups.	Not reported.	Not reported.	Protein expression of MyD88, p-PI3K, p-AKT and p-NF-κB p65, behaviour, cytokines, E2F2-regulated MyD88/PI3K pathway genes	Not reported.	GraphPad Prism 6.0. Student’s t test or analysis of variance (ANOVA)	Not reported.	Mice	C57BL/6	Males only	10-12 weeks old	Adulthood	Not reported.	CMS + saline injection (food deprivation (24 h), water deprivation (24 h), cage tilting (24 h), damp bedding (24 h), inversion of the day/night light cycle, restraint in a tube (2 h), and tail clipping (1 min)).	7 weeks	2 stressors daily	Not reported.	Not reported.	Combination (physical and psychological)	1	<100 bouts	IL-1α, IL-1β, TNFα	Pro-inflammatory	Brain tissue: hippocampus + serum	qRT-PCR and ELISA	3	3	All increased for protein (serum) and mRNA (HPC)	3	SPT, TST, FST, OFT	Stressed mice exhibited the following: despair (increased immobility time during FST, TST), anhedonia (based on SPT), no change in anxiety (OFT).	No	Not reported.	Yes	Iba1 (increased)	N/A	All animal experiments were approved by the Institutional Review Board at the Affiliated Guangji Hospital of Soochow University.	No
	Repetitive transcranial magnetic stimulation exerts anti-inflammatory effects via modulating glial activation in mice with chronic unpredictable mild stress-induced depression.	Zuo et al.	2022	Control, Control+ rTMS, UCMS, UCMS+ rTMS group	Data came from 4 groups of mice (behaviour, brain tissue).	32	8 per group based on fig legends (control, UCMS, UCMS + rTMS, control +rTMS)	Not reported.	Not reported.	Not reported.	Behaviour (n = 8 per group); Iba1, CD68, protein levels of TLR4, p-p38 MAPK/p38 MAPK, p-NF-κB/NF-κB, and NLRP3 (n = 3-4 per group); microglia polarization, cytokines (n = 4); GFAP (n = 3).	Randomly divided into groups.	After the test, mice were returned to their cages and the open field was cleaned with 70% ethyl alcohol to eliminate the smell and feces left by mice.	Not reported.	Behaviour, Iba1, CD68, microglia polarization, GFAP, cytokines, protein levels of TLR4, p-p38 MAPK/p38 MAPK, p-NF-κB/NF-κB and NLRP3.	Not reported.	Two-way ANOVA followed by Tukey's post-hoc test. SPSS 19.0.	Not reported.	Mice	C57BL/6	Males only	8-10 weeks old	Adulthood	Not reported.	UCMS ( food deprivation for 24 h, water deprivation for 24 h, cage tilting 45° for 24 h, exposure to novel objects for 24 h, overnight illumination and daytime darkness, cold swimming at 4 °C for 5 min, and damp bedding for 24 h)	8 weeks	1 per day (56 bouts)	7 day acclimation period. FST took place in an open glass cylinder (height: 27 cm, diameter: 19 cm). OFT took place in an open field box (length: 30 cm, width: 30 cm, height: 35 cm).	Not reported.	Combination (physical and psychological)	1	<100 bouts	IL-1β, IL-6, TNF-α	Pro-inflammatory	Brain tissue: PFC and hippocampus	qRT-PCR, ELISA	3	1	Two-way ANOVA showed significant differences in the mRNA levels of IL-6, TNF-α, IL-1β and data from ELISA showed that the concentrations of IL-6, IL-1β and TNF-α in the hippocampus and PFC of the UCMS group were observably higher than that of the control group.	3	SPT, FST, OFT	Stressed mice exhibited the following: anhedonia (SPT), despair (increased immobility times during FST) and a decrease in exploratory behaviour (OFT). Tests done 1 day post stress.	No	Not reported.	Yes	Iba1 (increased x 3)	N/A	Yes - College approval	Yes
Restraint	Acupuncture Ameliorates Depressive Behaviors by Modulating the Expression of Hippocampal Iba-1 and HMGB1 in Rats Exposed to Chronic Restraint Stress.	Chen et al.	2022	Control, stress, drug, and acupuncture (all with same baseline behaviour).	Data came from 4 groups of rats (behaviour, blood and brain tissues).	44	11 per group (control, model, escitalopram, acupuncture)	Not reported.	Rats with the same baseline of behavioural assessment were included	Not reported.	Behaviour (n = 11); biochemical (n = 5)	Randomly divided into groups.	All behavioural assessments were conducted under relatively quiet and dark circumstances	Not reported.	Body weight, behaviour, neuroinflammmation	Not reported.	Behaviour analysed by repeated measures ANOVAs. One-way analysis of variance (ANOVA) with Least-Significant Difference (LSD) post-hoc test was performed for assessing between-group differences SPSS 20.0	Data were tested for normal distribution and homogeneity of variance. . Non_x0002_parametric test was used if variance is not uniform or does not conform to normal distribution	Rats	Sprague-Dawley	Males only	180 ± 20 g	Adolescence	Not reported.	CRS and social isolation. Rats were restrained in a cylinder-shaped wire net from 10 a.m. to 4 p.m. The wire net was soft enough to prevent from body impairment. During CRS procedures, rats were subjected to food and water deprivation. After CRS procedures, all rats were put back into the cage and they had free access to food and water.	21 days continously for 6 hours per day	21 (126 hours)	7 day acclimation period.	Studies have confirmed that CRS procedures can well simulate the pathological process of depression	Physical	3	B	TNF-α, IL-10	Pro-inflammatory, anti-inflammatory	Brain tissue: hippocampus + serum	IL-10: Western blot, TNF-α ELISA,	1	3	Rats exposed to CRS exerted decrease of IL-10 in the hippocampus and increase of TNF-α in serum	3	SPT, body weight	Stressed rats exhibited the following: The body weight (nutritional status or food preference) of the rats in the model group reduced significantly after 7 days of CRS procedures, even lower than that in the control group significantly until at day 21 (all P < 0.01). Compared with the control group, the mean value of sucrose preference rate in the model group decreased significantly at 14 days an…	No	Not reported.	Yes	Iba-1 (increased)	N/A	Yes - University ethics approval	Yes
	Hypothalamus-pituitary-adrenal axis imbalance and inflammation contribute to sex differences in separation- and restraint-induced depression.	Dong et al.	2020	Control male, restraint stress	Data came from 2 groups of mice (behaviour, blood, brain tissue).	21	Male control (n = 11), male stress (n = 10)	Not reported.	Not reported.	Not reported.	Behaviour and body weight (n = 11 for male control group; n = 10 for all others); neurotransmitters (n = 11 for control group; n = 9 for male stress group; n = 10 for female stress group); hormones (n = 6); cytokines (n = 6); c-fos, AVP, 11βHSD1, and 11βHSD2 (n = 4).	Randomly divided into groups.	Not reported.	Not reported.	Behaviour and body weight, neurotransmitters, hormones, cytokines, c-fos, AVP, 11βHSD1, and 11βHSD2	Not reported.	For the two-factor interaction a two-way ANOVA was used followed by a Bonferroni post hoc test. We used two-way ANOVA repeated measures followed by a Bonferroni post hoc test for the body weight and sucrose preference test. SPSS 16.0	If the assumption of sphericity was violated with P < 0.05, we applied the Greenhouse-Geisser procedure to correct the degrees of freedom of the F-distribution	Mice	C57BL/6j	Males only	8–10 weeks	Adulthood	Not reported.	Restraint stress (placed each mouse in a plastic semi-cylindrical centrifuge tube (50 mL, Corning, Corning, NY, USA) that had been punctured with 30 holes. The tube was placed in the mouse's cage under bright lights, and no food or water was provided)	2 h/day for 4 weeks (56 hours)	28 bouts (56 hours)	7 day acclimation period. Open field arena for the OFT. FST: open cylinder that was 15 cm in diameter, 25 cm in depth, and filled with 14 cm of water at 22–25 °C.	To be able to compare the anxiety and depressive-like behaviors in young male and female mice after separation and restraint stress, and examine HPA axis activity, levels of monoamine neurotransmitters in the brain, and inflammatory cytokines	Physical	3	A	IL-1β, TNF-α	Pro-inflammatory	Serum	ELISA	1	2	Post hoc tests revealed that after 4 weeks of stress, male mice exhibited an 84.95% increase in TNF-α (P = 0.001) and a 271% increase in IL-1β (P < 0.0001). Females showed no significant change when compared with the female control group. The results suggest that separation- and restraint stress causes much more severe inflammatory response in males than in females.	3	SPT, OFT, FST	Stressed mice exhibited the following: anhedonia (SPT: males all time points, females at 2, 3, 4 weeks), anxiety (OFT: males only), lower body weight (for males, lower 1 week later only, for females, lower all periods). No despair indicated for either (FST). Measured behaviours/weight 1-4 weeks after stress.	Yes	NE (decreased), DA (decreased), 5-HT (no change), ACTH (no change), CORT (no change), CRH (no change), DOPAC (no change), HVA, 5-HIAA (both no change)	No	Not reported.	N/A	Yes - University ethics approval	No
	Hypothalamus-pituitary-adrenal axis imbalance and inflammation contribute to sex differences in separation- and restraint-induced depression. (duplicate)	Dong et al.	2020	Control female, restraint stress	Data came from 2 groups of mice (behaviour, blood, brain tissue).	21	female control (n = 11), and female stress (n = 10)	Not reported.	Not reported.	Not reported.	Behaviour and body weight (n = 11 male control group; n = 10 for all others); neurotransmitters (n = 11 control group; n = 9 male stress group; n = 10 female stress group); hormones (n = 6); cytokines (n = 6); c-fos, AVP, 11βHSD1, and 11βHSD2 (n = 4).	Randomly divided into groups.	Not reported.	Not reported.	Behaviour and body weight, neurotransmitters, hormones, cytokines, c-fos, AVP, 11βHSD1, and 11βHSD2	Not reported.	For the two-factor interaction a two-way ANOVA was used followed by a Bonferroni post hoc test. We used two-way ANOVA repeated measures followed by a Bonferroni post hoc test for the body weight and sucrose preference test. SPSS 16.0	If the assumption of sphericity was violated with P < 0.05, we applied the Greenhouse-Geisser procedure to correct the degrees of freedom of the F-distribution	Mice	C57BL/6j	Females only	8–10 weeks	Adulthood	Not reported.	Restraint stress (placed each mouse in a plastic semi-cylindrical centrifuge tube (50 mL, Corning, Corning, NY, USA) that had been punctured with 30 holes. The tube was placed in the mouse's cage under bright lights, and no food or water was provided)	2 h/day for 4 weeks (56 hours)	28 bouts (56 hours)	7 day acclimation period. Open field arena for the OFT. FST: open cylinder that was 15 cm in diameter, 25 cm in depth, and filled with 14 cm of water at 22–25 °C.	To be able to compare the anxiety and depressive-like behaviors in young male and female mice after separation and restraint stress, and examine HPA axis activity, levels of monoamine neurotransmitters in the brain, and inflammatory cytokines	Physical	3	A	IL-1β, TNF-α	Pro-inflammatory	Serum	ELISA	1	2	Post hoc tests revealed that after 4 weeks of stress, male mice exhibited an 84.95% increase in TNF-α (P = 0.001) and a 271% increase in IL-1β (P < 0.0001). Females showed no significant change when compared with the female control group. The results suggest that separation- and restraint stress causes much more severe inflammatory response in males than in females.	3	SPT, OFT, FST	Stressed mice exhibited the following: anhedonia (SPT: males all time points, females at 2, 3, 4 weeks), anxiety (OFT: males only), lower body weight (for males, lower 1 week later only, for females, lower all periods). No despair indicated for either (FST). Measured behaviours/weight 1-4 weeks after stress.	Yes	NE, DA, 5-HT, ACTH, CORT, CRH, DOPAC (decreased), HVA, 5-HIAA (decreased). Rest are no change	No	Not reported.	N/A	Yes - University ethics approval	No
	Glucocorticoid-Driven NLRP3 Inflammasome Activation in Hippocampal Microglia Mediates Chronic Stress-Induced Depressive-Like Behaviors.	Feng et al.	2019	Control, CMS	Data came from 2 groups of rats (behaviour, blood and brain tissue). Different rats used for behaviour and for biochemical analysis.	60	30 per group (control and chronic stress). 12 rats/group were used for behavioural experiments, and 18 rats/group for biochemical experiments.	Not reported.	Not reported.	Not reported.	Body weight, behaviour, and fecal output (n = 12 per group); morphology, glucocorticoid, and inflammasome (n = 6 per group).	Randomly divided into groups - weight matched	Not reported.	Not reported.	Body weight, fecal output, behaviour, HPC microstructure, glucocorticoid release, inflammasome activation	Hypothesized that chronic stress-induced neuroinflammation and depressive behaviors are associated with activation of the GR-NF-κB-NLRP3 signaling pathway in hippocampal microglia	Unpaired two-tailed Student’s t-test was used to two groups’ comparison. One-way analysis of variance (ANOVA) followed by Tukey’s post hoc test was used to multi-group comparison. Statistical analysis and Graphs were made using PASW Statistics 18 software and GraphPad Prism 8 software, respectively.	Not reported.	Rats	Wistar	Males only	8 weeks old, 200 - 210 g	Adulthood	Not reported.	Chronic restraint stress (daily restrained into a transparent plexiglass tube (26 cm long and 8 cm in diameter) for 6 h over 21 consecutive days), grouped housed during stress. Stress procedure was performed between 9:00 and 15:00	21 days, 6 hrs per day	21 bouts (126 hours)	Housed in standard polypropylene cages. 7 day acclimation period.	Not reported.	Physical	3	B	IL-1β, IL-18	Pro-inflammatory	Brain tissue: hippocampus	Western blot	1	1	Expression levels of IL-1β and IL-18 were significantly increased in the CS group compared to the C group.	1	OFT, SPT, FST	Stressed rats exhibited the following: Tests indicated depression (increased immobility time in FST, SPT) and anxiety (OFT). Lower weight for stressed. Behaviour tests 1 day after last stress, 24 hours between each stressor.	Yes	CORT (increased)	Yes	Iba-1 (increased)	N/A	Yes - University ethics approval	No
	A study of roflumilast treatment on functional and structural changes in hippocampus in depressed Adult male Wistar rats.	Hassan et al.	2024	Control, positive control, restraint stress, restraint stress +roflumilast-treated	Data came from 4 groups of rats (behaviour, brain tissue)	40	10 rats per group	Not reported.	Not reported.	Not reported.	Behaviour, hippocampal gene expression, hippocampal levels of cytokines, hormones, oxidative stress markers (n = 10)	Randomly divided into 4 groups	The handling was done by a trained laboratory specialist with the utmost care and cleanliness.	Not reported.	Behaviour, hippocampal gene expression, hippocampal levels of cytokines and hormones and oxidative stress markers	Not reported.	SPSS 20.0. One Way ANOVA (Analysis Of Variance) for difference between means of different groups	Not reported.	Rats	Wistar	Males only	150-200 g (plus 2 weeks of acclimation)	Adolescence	Not reported.	Chronic restraint stress (placing rats in Plexiglas tubes (25 x 8 cm) wide enough to allow comfortable breathing but restricting their movement).	6 weeks	4 hours per day	2 week acclimation period	Not reported.	Physical	3	B	IL-6	Pro-inflammatory	Brain tissue: hippocampus	ELISA	1	1	Significantly increased	1	FST, OFT	Stressed rats exhibited the following: despair (increased immobility time during FST), increased anxiety (OFT)	Yes	DA (decreased), MDA (increased)	No	Not reported.	N/A	All animal protocols complied with the Guide for the Care and Use of Laboratory Animals published by the US National Institutes of Health (NIH Publication No. 85–23, revised 2011) and were conducted with the approval of Physiology Department and by Faculty of Medicine-Ain Shams University research ethics committee, the approval number is FMASU R 133/2022.	No
	T-bet deficient mice exhibit resistance to stress-induced development of depression-like behaviors.	Kim et al.	2011	Control WT mice, stressed WT mice, non-stressed T-bet KO mice, stressed T-bet KO mice	Data came from 4 groups of mice (behaviour, serum, brain tissue)	26	non-stressed WT mice (naïve + control group, n = 9), stressed WT mice (stress + control group, n = 17), non-stressed T-bet KO mice (naïve + T-bet deficient group, n = 9), stressed T-bet KO mice (stress + T-bet deficient group, n = 16).	Not reported.	Not reported.	Not reported.	Not reported.	Randomly divided into groups.	Not reported.	Not reported.	Behaviour, cytokines, hormones, metabolites	Not reported.	One way ANOVA followed by a post hoc Newman–Keuls multiple comparison test	Not reported.	Mice	C57BL/6	Males only	6-8 weeks old	Adolescence	Not reported.	Repeated restraint stress - Stress was produced by forcing the animals into an immobilizer device (a disposable rodent restraint cone, Harvard Instruments, U.S.A.) for 4 hours (10:00 a.m.–14:00 p.m.) a day for 21 days. The mouse was eased into the restraint head first, and the transparent perforated plastic tube was then closed while leaving a nose-hole for breathing. The mice fit tightly into th…	21 days	4 hours per day (84 hours	Mice were allowed to habituate to the testing room for at least 1-h before performing the behavior tests. EPM set-up, FST in glass cylinder, TST: isolated chambers	The use of this animal model may further clarify the role of helper T cells and provide insight into the effects of shifting in Th1 cell on susceptibility to the induction of depression.	Physical	3	A	IL-1β, IL-6, TNF-α, IFN-y	TH1, pro-inflammatory	Serum	Multiplex ELISA	1	2	Post hoc comparisons indicated that IL-6, TNF-α, and IL-1B were significantly enhanced among WT mice exposed to the repeated restraint stress treatment (p < 0.05).	4	EPM, FST, TST	Stressed mice exhibited the following: depression (increased immobility times during FST, TST) and anxiety (EPM)	Yes	DA, DOPAC, 5-HT, 5-HIAA (all no change)	No	Not reported.	N/A	All experiments were performed between 6 and 12 wk of age in accordance with the University of KyungHee Animal Care and Use Committee	Yes
	Cd4+cd25+ regulatory t cell depletion modulates anxiety and depression-like behaviors in mice.	Kim et al.	2012	Control WT, stressed WT, non-stressed CD4+CD25+ regulatory T (Treg) cells depleted, stressed CD4+CD25+ Treg cells depleted	Data came from 4 groups (behaviour, blood, brain tissue, spleen)	60	non-stressed wild-type (WT) mice (naïve + control group, n = 15), stressed WT mice (stress + control group, n = 14), non-stressed CD4+CD25+ regulatory T (Treg) cells depleted mice (naïve + anti-CD25 antibody -treated group, n = 16), stressed CD4+CD25+ Treg cells depleted mice (stress + anti-CD25 antibody-treated group, n = 15)	Not reported.	Not reported.	Not reported.	CD4+CD25+FOXP3+ cells (n = 8-10); behaviour (n = 14-16); cytokines (n = 10-12); hormones/metabolites (n = 5-8).	Randomly divided into groups.	Mice were allowed to acclimate to the relevant testing room for at least 1 hour before performing the sequence of behavior tests in order to minimize the acute effects of the experimental stressors, and all apparatuses were thoroughly cleaned between trials/mice with a 70% ethanol solution to minimize the effects of lingering olfactory cues.	Not reported.	CD4+CD25+FOXP3+ cells, behaviour, cytokines, hormones/metabolites	Not reported.	2×2 ANOVA and one way ANOVA followed by a post hoc Newman-Keuls multiple comparison test when necessary (GraphPad Software). Pearson’s correlation coefficients (2-tailed) were used to calculate the relationship between stress condition and changes in cytokine and monoamine concentrations.	Not reported.	Mice	C57BL/6	Sex unknown	6 to 8 wk of age, weighing 20 to 25 g	Adolescence	Not reported.	Chronic immobilization stress (by forcing the animals into an immobilizer device (a disposable rodent restraint cone, Cat. no 529586, Harvard Instruments, Holliston, MA, U.S.A.) for 2 hours (10∶00 a.m.– 12∶00 p.m.) every day for 21 consecutive days. The mouse was eased into the restraint head first, after which the transparent perforated plastic tube was closed, while leaving a nose-hole for brea…	2 hours/21 days	21 bouts (42 hours)	Mice were allowed to habituate to the testing room for at least 1-h before performing the behavior tests. Behavioural tests performed in an EPM set-up, a glass cylinder for FST, and isolated chamber for TST.	The use of this animal model may further clarify the role of helper T cells and provide insight into the effects of CD4+CD25+ Treg cells on the susceptibility to the induction of depressive disorders	Physical	3	A	IL-6, IL-17A, TNF-α, IL-2, INFy, IL-4	TH1 (IL-2, INFy), TH2 cytokines (IL-4), Pro-inflammatory	Serum	Cytometric bead array (CBA)	1	2	No significant difference for any cytokines.	1	TST, FST, and EPM test	Stressed mice exhibited the following: depression (increased immobility times during FST, not TST). Anxiety indicated with OFT (only with time spent in open versus closed arms, not with frequency of entries)	Yes	DA (no change), DOPAC (no change), 5-HT (decreased), 5-HIAA (decreased)	No	Not reported.	N/A	Yes - University ethics approval	No
	Shugan granule contributes to the improvement of depression-like behaviors in chronic restraint stress-stimulated rats by altering gut microbiota.	Li et al.	2022	Control group, CRS group, and SGKL group exposed to CRS	Data came from 3 groups of rats (behaviour, brain, colon tissue)	24	8 per group (control, restraint, CRS + drug)	Not reported.	Not reported.	Not reported.	Behaviour, cytokines, body weight (n=8).	Randomly divided into groups.	Not reported.	Not reported.	Behaviour, cytokines and body weight	Gut microbiota and metabolites, behavior and neuroinflammation	One‐way analysis of variance, followed by Dunnett's multiple comparison test. GraphPad Prism 8.0 and using SPSS 22.0	Shapiro–Wilk test	Rats	Sprague-Dawley	Males only	7-9 weeks when experiment started	Adolescence	Not reported.	CRS (6 h of restraint stress in a mineral water bottle every day at random times after 1‐week habituation to the environment. CRS modeling was performed continually for 4 weeks)	28 days	6 hours per day (168 hours)	7 day acclimation period. OFT took place in a plastic chamber without a ceiling, FST was performed in a glass cylinder	Not reported.	Physical	3	B	IL-1β, IL-6, TNF-α	Pro-inflammatory	Brain tissue: hippocampus + serum	ELISA	1	3	Significant increase in all cytokines in serum and hippocampus compared to controls (**p < 0.01, ***p < 0.001, ****p < 0.0001).	4	SPT, OFT, FST	Stressed rats exhibited the following: Tests indicated depression (SPT, OFT, increased immobility time during FST) - OFT was used as an indicator of depression in this paper.	No	Not reported.	No	Not reported.	Only experiment 1 is relevant to this review.	Yes - Hospital approval	Yes
	Caspase-1 affects chronic restraint stress-induced depression-like behaviors by modifying GABAergic dysfunction in the hippocampus.	Li et al.	2023	Control, CRS	Data came from 2 groups of mice (behaviour, serum, brain)	20	10 per group	Not reported.	Not reported.	Not reported.	Behaviour (n = 10), CORT, caspase 1, cytokines in serum (n = 10), neurotransmission, caspase 1 mRNA (n = 8)	Not reported.	Not reported.	Observers were blind to the treatment of mice during FST and TST.	Behaviour, CORT, caspase 1, cytokines, neurotransmission	Levels of caspase-1, subsequently impaired GABAARs neurotransmission via reducing the GAD67 expression	GraphPad Prism software. Student’s t-tests, two-way analysis of variance (ANOVA) with Bonferroni’s multiple comparison test, or repeated-measures ANOVA.	Not reported.	Mice	C57BL/6	Males only	8-10 weeks	Adulthood	Caspase-1−/− and their wild-type (WT) mice on a C57BL/6 J background	CRS (in 50 ml conical tubes with ventilation holes)	21 days	2 hours per day	Not reported.	Not reported.	Physical	3	A	IL-1β	Pro-inflammatory	Brain tissue: hippocampus + serum	ELISA and qPCR	3	3	Increased in both	4	SPT, TST, FST	Stressed mice exhibited the following: despair (increased immobility time during FST and TST), anhedonia (decreased sucrose preference during SPT).	Yes	CORT (increased), GABA (decreased)	No	Not reported.	N/A	All animal procedures were conducted in accordance with the National Institutes of Health Guide for the Care and Use of Laboratory Animals and approved by the Animal Welfare Committee of Huazhong University of Science and Technology.	No
	The Differential Role of Cytokines on Stress Responses in a Menopause Rat Model.	Park et al.	2020	Control (NOR), surgically ovariectomized (OVX), only stressed (ST), OVX and stressed (OVX + ST)	Data came from 4 groups of rats (behaviour, blood, brain tissue).	24	6 per group	Not reported.	Not reported.	Not reported.	Behaviour, CORT, cytokines (n = 6).	Randomly divided into groups.	Not reported.	Not reported.	Behaviour, CORT, cytokines.	Not reported.	One-way ANOVA and LSD post hoc test. SPSS 15.0 software for statistical analysis. GraphPad Prism 6.0 software was used for graph generation.	Not reported.	Rats	Sprague Dawley	Females only	over 3 months old, weighing 240-300g	Adulthood	Not reported.	Repeated immobilization stress	2 hours/day for 14 days	14 bouts (28 hours)	Postoperative recuperation was monitored for 7 days. Transparent Plexiglas cylinders (height: 50 cm × diameter: 20 cm) were used for FST.	Not reported.	Physical	3	A	IL-1β, IL-4	TH2 (IL-4), pro-inflammatory	Brain tissue: paraventricular nucleus and motor trigeninal nucleus	IHC	1	1	No significance difference in IL-1β expression for either region when comparing control and stress. Significance difference in both PVN and MTN for expression of IL-4 between control and stressed	4	SPT, FST	Stressed rats exhibited the following: Tests indicated depression (SPT, not FST - no change in immobility). Tests did not reveal change in social behaviour. Tests done during stress (SPT - days 7-14 and FST/social - days 13-14)	Yes	CORT (no change)	No	Not reported.	N/A	Yes - University ethics approval	Yes
	Effect of combined chronic predictable and unpredictable stress on depression-like symptoms in mice.	Qiao et al.	2020	Control, CRS. The same control group was used for all experiments.	Data came from 2 groups of mice (behaviour, blood, brain tissues, intestines).	40	10 per group.	Not reported.	Not reported.	Not reported.	Behaviour, hippocampal structural analysis, biomarkers related to depression, immune factors, and oxidative stress (n = 8); composition of gut microbiome at phylum, order, family, and gene levels (n = 10).	Randomly divided into groups.	Not reported.	Not reported.	Behaviour, hippocampal structural analysis, biomarkers related to depression, immune factors, and oxidative stress. Composition of gut microbiome at order level, composition of gut microbiome at family level, composition of gut microbiome at gene level.	Not reported.	All the data were expressed as the mean ± standard deviation (SD) of six replicates and subjected to analysis of variance for a completely randomized experimental design. Multiple t-tests were conducted to identify differences among means (without assuming consistent SD) using SPSS 22.0 software.	Not reported.	Mice	KM (Krushinsky-Molodkina)	Males only	8 weeks	Adulthood	Not reported.	CRS (placed in the tubes)	CRS: 6 hours/day for 3 weeks (126 hours)	CRS: 21	7 day acclimation period. Housed in standard cages with wood shavings.	Predictable stress and a constant bombardment of chronic unpredictable micro-stressors always coexist in daily life, and the combined effect of predictable and unpredictable stress on psychiatric states is still not fully understood.	Physical	3	B	IL-6, TNF-α, IL-10	Pro-inflammatory, anti-inflammatory	Serum	ELISA	1	2	All types of stress: increased TNF-α and decreased IL-6 and IL-10.	4	SPT, FST, TST, OFT	Stressed mice exhibited the following: depression (increased immobility times during TST and FST, SPT, OFT). Tests were done prior to stress and at the end of the 3 week period.	Yes	CRH (no change), ACTH (increased), CORT (increased), MDA (decreased)	Yes	GR Areal density (decreased x 3), NG2 (decreased x 3) + Olig2 (2 x increased, 1 x no chnage), NeuN (2 x increase, 1 no change), PCNA (2 x increase, 1 x decreased)	N/A	Yes - Approved by an institute of biology	Yes
	Bee pollen increases Hippocampal brain-derived neurotrophic factor and suppresses neuroinflammation in adult rats with chronic immobilization stress.	Saral Ö et al.	2022	Control, immobilization stress, immobilization stress + bee pollen.	Data came from 3 groups of rats (behaviour, brain tissue).	24	8 per group: control, stress, stress plus bee pollen.	Not reported.	Not reported.	Not reported.	Behaviour, cytokines, GSH, MDA (n = 8).	Not reported.	Not reported.	Not reported.	Behaviour, cytokines, GSH, MDA.	Not reported.	One-way ANOVA, Tukey's posthoc test. SPSS 24.0.	Not reported.	Rats	Sprague Dawley	Males only	300-350g	Adulthood	Not reported.	Immobilization stress (funnel-shaped transparent plexiglass material with dimensions of 6.5 × 6.5 × 23 cm. There are holes in the upper and head area of the apparatus that provide ventilation. Immobilization stress was carried out every day between 14:00 and 16:00 h. During stress, all groups were deprived of food)	2 hours/day (20 hours)	10 days	Stress took place in a funnel-shaped transparent plexiglass material with dimensions of 6.5 × 6.5 × 23 cm. OFT took place in a square plexiglass box. Standard FST apparatus.	Immobilization stress is one of the experimental animal models used to evaluate the neuropsychological effects of stress and anti-stress properties of therapeutic agents in rodents.	Physical	3	A	IL-1β, TNF-α	Pro-inflammatory	Brain tissue: hippocampus	ELISA - rat specific kit	1	1	Immobilization stress signficiantly increased TNF-α and IL-1β levels compared to controls (p<0.01, p<0.05, respectively).	4	OFT, FST	Stressed rats exhibited the following: Test indicated depression (FST - based on increased immobility, not based on swimming or climbing) and anxiety (OFT - based on all components, except number of central area entries and rearing frequency). Tests performed after final stress episode.	Yes	MDA (increased), GSH (decreased)(markers of oxidative stress)	No	Not reported.	N/A	Yes - University ethics committee	Yes
	miR-182 mediated the inhibitory effects of NF-κB on the GPR39/CREB/BDNF pathway in the hippocampus of mice with depressive-like behaviors.	Tang et al.	2022	Control, CRS	Data came from 2 groups of mice (behaviour, blood, brain tissue).	24	12 per group (CRS and control)	Not reported.	Not reported.	Not reported.	Weight, behaviour, corticosterone, cytokines, CPR39/CREB/BDNF pathway expression (n = 12 per group).	Randomly divided into groups.	Not reported.	Not reported.	Weight, behaviour, corticosterone, cytokines, CPR39/CREB/BDNF pathway expression.	Not reported.	T-test was used for two-group comparisons, and one-way ANOVA was used for multigroup comparison if the data obeyed the normal distribution. Tukey’s multiple comparisons test was used for post-hoc tests. Mann-Whitney test was used for two-group comparisons, and Kruskal-Wallis test was used for multigroup comparisons if the data did not obey the normal distribution. GraphPad Prism 9.	Yes, but did not state what was used.	Mice	C57	Males only	5 weeks old, weighted 16 ± 2 g	Adolescence	Not reported.	CRS: placed in a plastic tube	CRS: 9 weeks, 2 hours each day (126)	CRS: 63	7 day acclimation period.	Not reported.	Physical	3	B	IL-6, TNF-α	Pro-inflammatory	Serum	ELISA	1	2	Both UCMS and CRS led to significant increases if TNF-α and IL-6 in the serum.	4	SPT, TST, body weight	Stressed mice exhibited the following: depression (TST, increased immobility and SPT). Weight gain was less in stressed. Tests done post-stress.	Yes	CORT (increased)	No	Not reported.	N/A	Yes - Institutional animal care and use of uni and following guide for care and use of laboratory animals	Yes
	The role and mechanism of TGF-beta1 in the antidepressant-like effects of tetrahydrocurcumin.	Yang et al.	2023	Control, CRS, low-dose THC (2.5 mg/kg) + CRS, medium-dose THC (5 mg/kg) + CRS, high-dose THC (10 mg/kg) + CRS, Sertraline (10 mg/kg) + CRS	Data came from 6 groups of mice (behaviour, brain, serum)	54	9 per group	Not reported.	Not reported.	Not reported.	Behaviour (n = 9); ELISA (n = 6); Western blot (n = 4); immunofluorescence (n = 3).	Randomly divided into groups.	Not reported.	Not reported.	Behaviour, cytokines, GFAP, iNOS, BDNF, GDNF, SIRT1, p-SMAD3/SMAD3	Not reported.	GraphPad Prism 8.0, one-way ANOVA, followed by either an LSD test or a Kruskal-Wallis (K–W) test with a Bonferroni correction, using SPSS version 23.0	Not reported.	Mice	ICR	Males only	18-25 g (plus 1 week of acclimation)	Early postnatal	Not reported.	CRS (in 50 ml conical tubes with ventilation holes)	21 days	6 hours daily	7 day acclimatization period.		Physical	3	B	TNFα, TGF-β1	Pro-inflammatory and anti-inflammatory	Serum	ELISA	1	2	TNFα (increased), TGF-β1 (decreased)		TST, FST, OFT, EPM	Stressed mice exhibited the following: despair (increased immobility time during FST, TST), increased anxiety (OFT, EPM).	No	Not reported.	No	Not reported.	N/A	All animal procedures received approval from the Committee on Animal Research Ethics at Kunming Medical University (KMMU2019025).	No
	Brief pup separation during lactation confers resilience in behavioural deficits induced by chronic restraint stress in postpartum C57BL/6J dams.	Zhou et al.	2023	Control, CRS	Data came from 2 groups of mice (behaviour, brain)	16	8 per group	Not reported.	To eliminate influencing factors, if cannibalism was observed or any pup death occurred after the females gave birth, we removed the female mice involved from the experiment.	Not reported.	Behaviour (n = 8); biochemical (n = 4).	Randomly divided into groups.	"To eliminate influencing factors, if cannibalism was observed or any pup death occurred after the females gave birth, we removed the female mice involved from the experiment."	The tester was blinded to group assignments during behavioural testing	Behaviour, neuroinflammatory and neuroplasticity biomarkers	Not reported.	SPSS 22.0 and Prism software, version 8.0	Kolmogorov– Smirnov normality test and the variance homogeneity test to ensure that normality and variance heterogeneity assumptions were met. t tests or 1-way analysis of variance (ANOVA) followed by the Tukey post hoc test. The Pearson correlation analysis was also conducted.	Mice	C57BL/6J	Females only	26-30 g, 8 weeks old	Adulthood	Not reported.	CRS (in well ventilated 50 mL polystyrene tubes)	21 days	6 hours daily	Not reported.	Not reported.	Physical	3	B	IL-1β, IL-18	Pro-inflammatory	Brain tissue: hippocampus	RT-qPCR and western blot	3	1	Both increased for both protein and mRNA	2	TST, EPM, OFT	Stressed mice exhibited the following: despair (increased immobility time during TST), increased anxiety (OFT, EPM).	No	Not reported.	Yes	Iba-1 (increased x 2)	N/A	The experimental work was conducted in accordance with the Regulations of Experimental Animal Administration, issued by the State Committee of Science and Technology of the People’s Republic of China, with the approval of the Ethics Committee in Renmin Hospital of Wuhan University.	No
	Neuroinflammation caused by mental stress: the effect of chronic restraint stress and acute repeated social defeat stress in mice.	Zhu et al.	2019	Control mice, CRS mice	Data came from 2 groups of mice (behaviour, blood, brain tissue).	20 (40 total for this article)	10 per group: CRS, control for CRS	Not reported.	Not reported.	Not reported.	Behaviour, CORT, EPI, cytokines (n = 10 per group).	Randomly divided into groups.	Not reported.	Not reported.	Behaviour, CORT, EPI, cytokines	Not reported.	Student's t-tests followed by unpaired comparison test. Graphpad Prism v5.0	Not reported.	Mice	C57BL/6J	Males only	6 week old	Adolescence	Not reported.	CRS (Stress done by placing each mouse in the well-ventilated Plexiglas tube with an inner diameter of 6 cm with no access to food and water. After exposure to the restraint stress, the animals in the CRS group were placed in their home cages for the remainder of the day).	CRS (28 days, 6 hours per day, 168 hours)	28 for CRS	Not reported.	The authors stated "[b]ecause of their known ability to cause depressive symptoms in mice, these two models were used in the present study to assess the role of acute and chronic stress in neuroinflammation."	Physical	3	B	IL-6, TNF-α	Pro-inflammatory	Brain tissue: whole brain + serum	ELISA, real-time PCR	3	3	Serum: expression of both inflammatory factors in the serum was significantly increased in both stress models. Brain: mRNA expression of both TNF-α and IL-6 was significantly increased in the brain tissue following the stress protocols.	2	SPT	Stressed mice exhibited the following: anhedonia indicated (SPT). Performed 1 day post stress.	Yes	CORT, EPI (no change for both)	No	Not reported.	N/A	Yes - University ethics approvaland NIH guidelines	Yes
CSDS	Mouse social stress induces increased fear conditioning, helplessness and fatigue to physical challenge together with markers of altered immune and dopamine function.	Azzinnari et al.	2014	Control, CSD. 3 experiments with 3 different control groups. Our focus is experiment A only.	Data came from 2 groups of mice (Experiment A, behaviour, faecal boli, blood, spleen, adrenal glands). The study was conducted with a total of 72 mice born to 26 breeding pairs. Breeding of C57BL/6J mice was conducted in-house.	72	Experiment A (CON = 12, CSD = 13). Experiment B (CON = 10, CSD = 13). Experiment C (CON = 12, CSD = 12) (Our focus is on Experiment A)	Not reported.	Not reported.	Two outlier CSD mice received 60 s of total electroshock during this pre-test and were removed from all subsequent testing for welfare reasons.	Behaviour and biochemical (CSD, N = 13; CON, N = 12). Experiment A is the only relevant experiment for this review	Body weights were used to assign mice to CSD and control (CON) groups such that mean weight per group was counterbalanced	A pilot study comparing CON mice pairs maintained together or separated from each other by a divider demonstrated no effects in tests of motor activity, fear acquisition or two-way avoid-escape behaviour. Mice were tested sequentially in the different tests across days, so that for the later tests it was the effects of CSD on responses to (coping with) successive physical challenges that was unde…	Not reported.	Motor activity, contextual fear acquisition, two-way avoid-escape and hot-plate pain sensitivity as well as physiological assessments	Altered emotional, motivational and cognitive responding to another form of aversive stimulus, namely electroshock. Specific physiological and molecular genetic parameters that might contribute to the causation of any depression-relevant behavioural effects	Conducted with SPSS. Student's t test. (ANOVA) was conducted in cases of a between-subject factor of group (CSD, CON) and a within-subject factor of CSD day block (e.g. body weights). ANOVA post hoc testing was conducted using the Bonferroni correction for multiple comparisons.	Partial control for multiple testing of correlations	Mice	C57BL/6J	Males only	10-13 w, 24-30 g	Adulthood	Breeding of C57BL/6J mice was conducted in-house. Male offspring were weaned at age 3 weeks and caged in groups of 2–3 littermates	Exp 1: CSD for 60s or 10 minutes under dim light for 15 days and then the CD-1 mouse was placed in the opposite compartment, allowing continuous olfactory, visual and auditory contact during the following 24 h. On the day prior to day 1 of CSD, a CD-1 mouse demonstrated to be aggressive was placed in one compartment of a cage containing a longitudinal divider made from transparent Plexiglas and p…	Exp 1: 15 days	exposed daily (60s or 10 mins) for 15 consecutive days and psychological aspect for 24 hours following (360 hr)	Behavioural testing was conducted under dim lighting in a room adjacent to the mouse holding room, between 08:30–12:00 h except for the hot plate test (16:00–17:00 h).	To prevent bite wounds, a concern in the standard protocol (Golden et al., 2011), the lower incisors of these CD-1 mice were trimmed using rodent tooth-cutting forceps under brief isoflurane anaesthesia; this was repeated at 3-day intervals across CSD. Because of behavioural observation and the timing of attack durations, CSD was conducted with only two cages at a time (versus 10 cages at a time …	Psychological	6	B	IL-6, TNF-α	Pro-inflammatory	Serum	Multiplexed particle based flow cytometric cytokine assay	1	2	Social stress resulted in increased levels of interleukins.	3	Motor activity, fear acquisition	Stressed mice exhibited the following: generalised helplessness (decreased motor activity and increase of fear acquisition). Measured 1 day post stress	Yes	CORT (no change)	No	Not reported.	Only experiment A is relevant to this review.	Yes - Conducted under a permit for animal experimentation issued by the Veterinary Office, Zurich, Switzerland	No
	Characterization of proinflammatory markers in the ventral tegmental area across mouse models of chronic stress.	Bali et al.	2021	Control, physical CSDS, vicarious CSDS.	Data came from 3 groups of male mice (behaviour, brain tissue).	36	11-12 per group (figure legend)	Not reported.	Not reported.	IL-10 expression was not reliably detected in VTA samples, so this marker was not included in the final analyses.	(SI) testing (n = 23-24 mice/group); IL-1β (n = 12 mice/group); TNFα and IL-6 (n = 11-12 mice/group); IL-1β gene expression correlated with SI score (n = 36 mice); correlation between TNFα gene expression in the VTA and SI score (n = 34 mice); correlation between VTA IL-6 expression and SI score (n = 35 mice); Gfap-positive cells in the VTA and intensity of Gfap labeling (n = 7-8 mice/group); Gfa…	Not reported.	Not reported.	Not reported.	behavioural assessment, VTA microglial activity, Microglia morphology, cytokine gene expression in the VTA, VTA astrocyte activity	Not reported.	One way ANOVA followed by Tukey test (CSDS). GraphPad Prism 8 software. A Pearson r test was used for correlation analysis	Not reported.	Mice	C57BL/6J	Males only	8-9 weeks old	Adulthood	Not reported.	CSDS: Males were subjected to either a brief (5–10 min) daily physical encounter in the home-cage of a territorial CD-1 pre-screened for aggressive behavior (physical CSDS) or placed on the opposite side of the Plexiglass partition during the physical encounter allowing the animal to witness this encounter (vicarious CSDS). Encounters were followed by sensory contact with the aggressor CD-1 (phys…	CSDS: daily for 10 days	10 episodes of defeat (10 minutes daily and then 24 hours x 10 for psychological = 240 hours psychological and 100 minutes defeat)	7 day acclimation period. Prior to SIT, animals were allowed 2.5 minutes to explore and habituate to the arena (target absent)	Not reported.	physical (PS) or psychological (VS)	6	A	IL-1β, IL-6, TNF-α	Pro-inflammatory	Brain tissue: ventral tegmental area (VTA)	RT PCR	2	1	CSDS: IL-1β mRNA significantly increased by PS but not by VS. Both IL-6 and TNF-α were not significant.	3	SIT (CSDS)	Stressed mice exhibited the following: decrease in social behaviour due to vicarious and physical stress (to a greater extent in physical) (SIT). Measured 1 day after last episode of stress.	No	Not reported.	Yes	Iba1 (both stress types = no change) GFAP (in both stress types 3 x no change)	SCVS experiment: only included the measures for day 5 tissue collection, these samples had sucrose prefernece testing but the 1 day later samples did not have behavioural measures	Yes - University ethics approval	No
	Reproducible induction of depressive-like behavior in C57BL/6J mice exposed to chronic social defeat stress with a modified sensory contact protocol.	Kamimura et al.	2021	Control, standard CSDS and modified CSDS	Data came from 3 groups of mice (behaviour, brain tissue)	80	40 per group (control, stress)	The number of animals was kept to the minimum necessary for meaningful interpretation of the data	Eliminated sweet taste-insensitive mice and to divide mice without a bias for sweet taste-sensitivity into the two groups	Eliminated mice: 18 (9 and 9 in experiments 1 and 2, respectively). Because of humane endpoints, of 10 C57BL/6J mice in the modified CSDS group in experiment 2, a mouse was euthanized in the middle of the experiment	Ex 1: Behaviour (n = 8 for control; n = 6 for susceptible in standard CSDS group; n = 6 for control; n = 6 for stressed in modified CSDS group); food consumption (n = 7 for control; n = 5 for susceptible in standard CSDS group; n = 6 for control; n = 5 for susceptible in modified CSDS group). Ex 2: Behaviour and inflammation (n = 7 for control; n = 5 for susceptible in standard CSDS group; n = 6 …	The mice were divided into two groups, control and stress, based on the results of the training session for a sucrose preference (SP) test to eliminate sweet taste-insensitive mice and to divide mice without a bias for sweet taste-sensitivity into the two groups	For both protocols, the pairs of defeated and aggressor mice were randomized daily to minimize the variability in the aggressiveness of the aggressor mice.	Not reported.	Body weight, behaviour, inflammation	Not reported.	Student's t-test and two-way repeated measures ANOVA followed by Tukey	Not reported.	Mice	C57BL/6	Males only	6 weeks old	Adolescence	Not reported.	CSDS (standard and modified protocols) Experimental C57BL/6J mice were defeated by the introduction and keeping in the home cage of a resident aggressor ICR mouse for 10 min daily for 10 consecutive days (Day 0 to 10). During the rest period on a defeat day, they were housed in a separate space in the home cage for the aggressor ICR mouse using a transparent plastic divider with holes. With the m…	10 days	10 minutes day, then 24 hours with psychological aspect. Forced swim in an open cylindrical container (diameter: 15 cm; height: 25 cm)	7 day acclimation period.	To prevent acclimation of defeated C57BL/6J mice to aggressive ICR mice, the sensory contact following a daily 10 min-defeat episode was performed by housing an individual defeated mouse in a cage set next to a cage for the aggressor one	Psychological	6	A	TNF-α	Pro-inflammatory	Brain tissue: hippocampus	Real-time PCR	2	1	There was a significant increase in TNF-α mRNA expression in the hippocampi of standard CSDS-susceptible mice.	2	SPT, FST, SIT	Stressed mice exhibited the following: The standard protocol did not result in depressive symptoms (SPT, FST). Depression indicated with FST for modified protocol, not indicated wit SPT. SIT also used to measure depression and this was indicated for both standard and modified.	No	Not reported.	No	Not reported.	N/A	Yes - University ethics approval	No
	iTRAQ-based proteomics implies inflammasome pathway activation in the prefrontal cortex of CSDS mice may influence resilience and susceptibility.	Lan et al.	2020	Control, resilient CSDS, susceptible CSDS (for this review, we focus on control and susceptible)	Data came from 3 groups of mice (behaviour, PFC tissue)	51	CSDS (n=35) control (n=16)	Not reported.	During the 10 days of social defeated treatment, mice with open wounds exceeding 1 cm were excluded from this experiment.	Not reported.	Behaviour (n = 16 for control; n = 24 for susceptible; n = 11 for resilient); neuroinflammatory proteins (n = 5-6); mRNA expression (n = 6-7).	Randomly divided into groups.	Not reported.	Not reported.	Behaviour, neuroinflammatory proteins, mRNA expression of ASC, caspase-1, IL-1B.	Not reported.	One-way ANOVA with post hoc LSD test. SPSS 25.0	Not reported.	Mice	C57BL/6J	Males only	8-12 weeks, 20g	Adulthood	Not reported.	CSDS followed by indirect psychological intimidation	social defeat stress for 5 minutes (50 minutes), and indirect psychological stress for 24 hours, for 10 days (resident aggressor is permanently housed on one side of the perforated divider of same home cage)	10 bouts (50 minutes total)	Ventilated plastic cages, SIT was done in wire, mesh cages.	CSDS administration leads to dysfunctions of key molecules in the inflammasome pathway, promoting depressive-like behaviors in mice	Psychological	6	B	IL-1β	Pro-inflammatory	Brain tissue: PFC	Western blot, RT-qPCR	3	1	Compared with that in control mice, the IL-1β level was downregulated in susceptible (p = 0.044) mice. The IL-1β level was markedly decreased in the susceptible mice compared with that in the control (p < 0.001) (RT-qPCR).	2	SIT, FST	Stressed mice exhibited the following: depression (based on SIT and increased immobility during FST) in susceptible mice only. As resilient mice did not show depressive symptoms, we will not include their cytokines in analysis.	No	Not reported.	No	Not reported.	N/A	yes - University approval	Yes
	Depression, anxiety-like behavior and memory impairment are associated with increased oxidative stress and inflammation in a rat model of social stress.	Patki et al.	2013	Control (placed behind a plexiglass partition in fresh cage for 30 mins daily), social defeat	Data came from 2 groups of rats (behaviour, blood, brain tissue)	20	10 per group (control and stressed)	Not reported.	Not reported.	Not reported.	Behaviour, 8-isoprostane, and corticosterone (n = 10); oxidative stress (n = 6); GLO-1, GSR-1, Cu–Zn SOD, Mn SOD protein levels, ERK-1/2 activation, IL-6, CAMK-IV, CREB, and BDNF (n = 4).	Randomly divided into groups.	Successful application of chronic social defeat stress to SD rats was dependent on appropriate selection of LE rats with consistent levels of aggressive behaviors, as determined from the 3-d screening process.	EPM: The rat's movements were tracked manually. The observer was blinded to the group classification to avoid bias.	Behaviour, 8-isoprostane, corticosterone, oxidative stress, GLO-1, GSR-1, Cu–Zn SOD and Mn SOD protein levels, ERK-1/2 activation and IL-6, CAMK-IV, CREB, and BDNF	Not reported.	Statistical significance was done by using Student's t-test (GraphPad Software).	Not reported.	Rats	Sprague Dawley	Males only	275-300 g, 6-7 weeks old.	Adolescence	Not reported.	Social defeat stress	30 min/day for 7 days (3.5 hours) (first max 10 minutes of direct contact and then the reminder of the 30 mins was psychological)	7 bouts (3.5 hours)	OFT: OF (60×40 cm). Light dark box. EPM: elevated plus-maze with 43 cm arms extending from a 10 cm central area. RAWM: Basically the apparatus consisted of a black circular pool filled with water at 25 °C containing six swim paths in a dimly lit room.	Social stress in rats is known to induce long-lasting, adverse physiological, behavioral and neuronal deficits, which seem to resemble certain human psychopathologies of depression and anxiety, and is regarded as one of the most robust models of post-traumatic stress disorder (PTSD), depression, and other stress-related illnesses (Berton et al., 2006, Krishnan et al., 2007), and hence is consider…	Psychological	6	A	IL-6	Pro-inflammatory	Brain tissue: PFC, amygdala and hippocampus	Western blot	1	1	Upregulation of IL-6 in the PFC and hippocampus of social defeat rats compared to controls but not in the amygdala.	2	OFT, light-dark, EPM, SPT, body weight, radial arm water maze [spatial learning & memory]	Stressed rats exhibited the following: Tests indicated increased anxiety-like behaviors (OFT, LDT EPM) and increased anhedonia (SPT), decreased long-term memory abilities (RAWM). Decreased weight gain.	Yes	CORT, 8-isoprostane (both increased)	No	Not reported.	N/A	Yes - NIH guidelines, approved uni protocol but no approval number listed	Yes
	Ethanol intake in male mice exposed to social defeat: Environmental enrichment potentiates resilience.	Reguilón et al.	2021	Control, SD resilient, SD susceptible	Data came from 3 groups of mice (behaviour, brain).	42 for exp 1	12 control, 14 resilient, 16 susceptible	Not reported.	Not reported.	Not reported.	Behaviour, ethanol consumption, cytokines (n=12 control, 14 resilient, 16 susceptible).	Not reported.	SWR - before each session, the arena was cleaned with 5% alcohol solution to minimize odor cues.	Not reported.	Behaviour, ethanol consumption, cytokines	Neuroinflammatory response	To analyze acquisition of ethanol SA, a two-way ANOVA was performed. The data of the CX3CL1 and IL-6 levels were analyzed using a one-way ANOVA. Bonferroni post-hoc tests were calculated whenever required. All statistical analyses were performed using SPSS Statistics v.26	Not reported.	Mice	C57BL/6	Males only	PD 47 at start of SD	Adolescence	Not reported.	Repeated social defeat	25 minutes (1.67 hours)	4 episodes	Mice were housed in groups of four in plastic cages (27 × 27 × 14 cm) during the entire experimental procedure. Delivered on PND 21 and no stress until PND 47.	SD model is the most widely used model to study the effects of social stress, imitates the subordination status of human relationships	Combination (physical and psychological)	5	A	CX3CL1, IL-6	Pro-inflammatory	Brain tissue: striatum and PFC	ELISA	1	1	Exp. 1: susceptible mice displayed significantly higher IL-6 levels than controls and resilient.	1	Increased alcohol consumption (sign of depression in this study) in susceptible versus control and resilient and social withdrawal ratio to judge resilient or susceptible	Stressed mice exhibited the following: Bit contradictory to anhedonia - authors claim social stress increases vulnerability to the rewarding effects of alcohol and that depression-prone rats are more vulnerable to alcohol. Susceptible mice had geater ethanol intact compared to resilient and controls. Susceptible mice also had social deficits. Alcohol test done 3 weeks post stress	No	Not reported.	No	Not reported.	Only experiment 1 is relevant to this review.	yes - European Council Directive and uni ethics	No
	Implications of the gut microbiota in vulnerability to the social avoidance effects of chronic social defeat in male mice.	Szyszkowicz et al.	2017	Control, social defeat (susceptible), social defeat(resilient).	Data came from 3 groups of mice (behaviour, blood, brain tissue (all relevant), cecum contents (not relevant to this review)).	24	6 in control group, 18 in stressed group	Not reported.	Not reported.	Not reported.	Behaviour (control: n = 6; susceptible: n = 10; resilient: n = 8); microbiota analyses (not relevant to this review); cytokines (control (PFC: n = 6; hippocampus: n = 5), susceptible (PFC: n = 9; hippocampus: n = 9), resilient (PFC: n = 7; hippocampus: n = 6)); corticosterone (did not state).	Not reported.	Social defeat procedures were conducted between 1000 and 1400 h to minimize effects related to diurnal factors. Social defeat procedure: naïve mice were exposed to a new CD-1 retired breeder on each day to prevent habituation to the aggressor.	Not reported.	Behaviour, microbiota analyses (not relevant to this review), cytokines PFC, cytokines hippocampus, corticosterone.	Changes in stress-induced social avoidance behaviors.	One-way ANOVA with Phenotype serving as the between-group factor (No Stressor, Susceptible, Resilient). If the overall ANOVA was significant, follow-up comparisons comprising t tests with a Bonferroni correction were conducted. RStudio version 3.3.2	Not reported.	Mice	C57BL/6	Males only	7-9 weeks of age	Adulthood	Not reported.	Social defeat	10 days (10 minutes max) 1.67 hours and then psychological aspect for 24 hours (240 hrs)	10 (once per day)	7 day acclimation period. Housed in 27 × 21 × 14 cm polypropylene cages. SIT: plexiglas open field (42 × 42 × 42 cm; Canus Plastics Inc, Ottawa, ON) that contained a clear Plexiglas enclosure (6.5 × 10 × 42 cm) in which the bottom comprised a 10-cm high opening covered by wire-mesh.	The authors cited previous papers that indicated that social defeat stress "elicited persistent social avoidance, a feature of depression."	Psychological	6	A	IL-1β, IL-6, TNF-α	Pro-inflammatory	Plasma	Custom made multiplex magnetic bead assay	1	2	Plasma concentrations of cytokines in non-stressed, susceptible and resilient mice did not differ.	2	SIT	Stressed mice exhibited the following: decreased social interaction (SIT) in both susceptible and resilient (more so in susceptible). Measures taken 3 weeks post stress. SIT was used to measured depression.	Yes	CORT (no change for resilient or susceptible)	No	Not reported.	Only shows cytokines for control, susceptible and resilient (separated the experimental group into 2 groups)	Yes - Approved by university and met guidelines set ouy by the Canadian Council on Animal care	No
	Microglia Polarization and Endoplasmic Reticulum Stress in Chronic Social Defeat Stress Induced Depression Mouse.	Tang et al.	2018	Control, CSDS	Data came from 2 groups of mice (behaviour, brain tissue).	20	10 per group: control and CSDS	Not reported.	Not reported.	Not reported.	Behaviour (n = 10 per group); synaptic density and synaptic protein analysis, M1 microglia polarization (n = 4-6 per group); cytokines and ER stress signaling (n = 6 per group).	Not reported.	Not reported.	Not reported.	Behaviour, synaptic density and synaptic protein analysis, M1 microglia polarization, cytokines, ER stress signaling.	Not reported.	ANOVA followed by Bonferroni modified t tests and Student's t test. Prism 6.0 software.	Not reported.	Mice	C57BL/6J	Males only	8 weeks old	Adulthood	Not reported.	Chronic social defeat stress (CSDS)	5 minutes per day for 10 days (50 minutes) and then 24 hours of psychological aspect	10	7 day acclimation period. SIT took place in a square Plexiglas open field (45 cm × 45 cm × 45 cm) with a bottom perforated Plexiglas enclosure (10 cm wide × 6.5 cm deep × 42 cm high). FST took place in a clear Plexiglas chamber (25 cm height, 20 cm diameter).	Not reported.	Psychological	6	A	CXCL10, IL-1β, IL-6, TNF-α, IL-10	Pro-inflammatory, anti-inflammatory	Brain tissue: hippocampus	ELISA, RT-PCR	3	1	Levels of IL-1β and TNF-α were elevated in CSDS mice compared to controls. No statistically significant difference at the expression levels of IL-6 and IL-10 between model and controls. CXCL10 mRNA level was significantly increased post stress.	3	FST, SIT, SPT	Stressed mice exhibited the following: depression (SPT, increased immobility times during FST) and negative effect on social behaviour (SIT). Tests performed 24 hours after last stress.	No	Not reported.	Yes	Density of spines decreased, Iba1 (increased)	N/A	Yes - Approved by university ethics committee and followed guidelines for internation council for laboratory animal science	Yes
	Effect of Toll-like receptor 4 on depressive-like behaviors induced by chronic social defeat stress.	Zhang et al.	2020	WT control, WT CSDS, KO control, KO CSDS	Data came from 4 groups of rats (two WT groups, 2 KO groups) (behaviour, brain tissue).	Not reported.	For analysis it was 6-10 per group, unsure of exact number. Separate groups of mice were used for behavioural tests and for western blot analysis.	Not reported.	Not reported.	Not reported.	Behaviour, TNF‐α (n = 6-10 per group).	Randomly divided into groups.	Not reported.	Not reported.	Behaviour, TNF‐α	Not reported.	Two-way ANOVA followed by Bonferroni post hoc test. SPSS software.	Not reported.	Mice	C57BL/6	Males only	9-11 weeks old	Adulthood	WT mice + TLR4‐knockout (KO) mice (B6.B10ScN‐Tlr4lps‐del/JthJ)	CSDS (For stress group, a C57BL/6 (C57) intruder mouse was subjected to a novel CD‐1 aggressor mouse for 5–10 min each day for a total of 10 days. Every day after physical contact, the intruder C57 and CD‐1 mice were separated into the opposite side of the social defeat cage, which was divided by a plastic wall containing holes in the middle to allow for sensory contact during the subsequent 24 h…	10 days (5-10 mins per day) (1.67 hours max) and then sensory contact for the next 24 hours	10	Housed in stainless steel cages. Control mice were housed in equivalent cages but with animals of the same strain without direct interaction. SIT took place in an open field (42 × 42 cm) with a small empty cage at one end. LDT: a plexiglass box was divided into two compartments. The bright chamber made of transparent plastic was connected to the dark compartment which was black and opaque. FST to…	The authors stated that the "CSDS animal model is considered to be the most representative animal model for studying the consequences of social stress" and that "the majority of stress stimuli in humans that lead to psychopathological changes are of social nature."	Psychological	6	A	TNF-α	Pro-inflammatory	Brain tissue: hippocampus	Western blotting	1	1	Post hoc analyses revealed that Hippocampal TNF‐α protein levels of mice in the WT/SD group were higher than that of mice in the WT/Con group (p < .05).	1	FST, SIT, LDT (light-dark box test)	Stressed mice exhibited the following: Depression indicated with increased immobility times during FST (despair), SIT (decreased social interaction), and LDT (less time in light compartment). All tests used to measure depression.	No	Not reported.	No	Not reported.	Only experiment 4 is relevant to this review.	Yes - Approved by institute of psychology board and consistent with NIH guidelines	Yes
	Neuroinflammation caused by mental stress: the effect of chronic restraint stress and acute repeated social defeat stress in mice. (duplicate)	Zhu et al.	2019	Control mice, RSDS mice	Data came from 2 groups of mice (behaviour, blood, brain tissue).	20 (40 total for this article)	10 per group: RSDS, control for RSDS	Not reported.	Not reported.	Not reported.	Behaviour, CORT, EPI, cytokines (n = 10 per group).	Randomly divided into groups.	The pair of defeated and aggressor mice were randomized daily to minimize the variability in the aggressiveness of aggressor mice.	Not reported.	Behaviour, CORT, EPI, cytokines	Not reported.	Student's t-tests followed by unpaired comparison test. Graphpad Prism v5.0	Not reported.	Mice	C57BL/6J	Males only	6 week old	Adolescence	Not reported.	RSDS (8-week-old male CD-1 mice were screened and used as aggressor mice. 6-week-old male C57BL/6J mice were repeatedly subjected to bouts of social defeat by a larger CD-1 mouse by placing the pair in a cage together for 10 min daily for 10 consecutive days (Days 1–10). The defeated mouse was subjected to continuous psychological stress from sensory interaction with the aggressor for the next 24…	RSDS (10 days, 10 minutes per day and then psychological aspect for 24 hours )	10 minutes per day for RSDS and then a total of 240 hours	Not reported.	The authors stated "[b]ecause of their known ability to cause depressive symptoms in mice, these two models were used in the present study to assess the role of acute and chronic stress in neuroinflammation."	Psychological	6	B	IL-6, TNF-α	Pro-inflammatory	Brain tissue: whole brain + serum	ELISA, real-time PCR	3	3	Serum: expression of both inflammatory factors in the serum was significantly increased in both stress models. Brain: mRNA expression of both TNF-α and IL-6 was significantly increased in the brain tissue following the stress protocols.	2	SPT	Stressed mice exhibited the following: Anhedonia indicated (SPT). Performed 1 day post stress.	Yes	CORT , EPI (both increased)	No	Not reported.	N/A	Yes - University ethics approvaland NIH guidelines	Yes
	Aging Promotes Chronic Stress-Induced Depressive-Like Behavior by Activating NLRP1 Inflammasome-Driven Inflammatory Signaling in Mice.	Zhu et al.	2022	Control young, control middle-aged, control old, RSDS young, RSDS middle-aged, RSDS old	Data came from 6 groups of mice (behaviour, brain tissue).	48 (96 total for the experiment)	8 per group (control young, control middle-aged, control old, RSDS young, RSDS middle-aged, RSDS old) for behavioural and 6 per group for cytokines	Not reported.	Mice were excluded from the study if the wound was too severe (open wounds larger than 1 cm) by repeated attacks. SIT: animals that did not explore the interaction zone at all were removed from the analysis.	Not reported.	Behaviour (n = 8 per group); expression of NLRP1 inflammasome complexes, cytokines, effects on the CXCL1/CXCR2-BDNF signaling pathway (n = 6 per group).	Not reported.	Employed different starting time points of CD1 mouse invasion to reduce the predictability of the stressor and thus minimize the potential habituation effect	Not reported.	Behaviour, expression of NLRP1 inflammasome complexes, cytokines, effects on the CXCL1/CXCR2-BDNF signaling pathway.	Not reported.	Data from different age groups: two-way ANOVA with Bonferroni post hoc test. All other data analyzed by one-way ANOVA. SPSS 17.0	Not reported.	Mice	C57BL/6	Males only	2 months old, 10 months old, 20 months old	Adulthood	Not reported.	RSDS (The cages of C57BL/6 J mice (3 per cage) were exposed to an aggressive “intruder” male CD1 mouse for 2 h per night for 6 consecutive nights before the onset of the dark cycle (19:00 h).)	RSDS = 6 days (2 hours per day, 12 hours) and no psychological aspect after stress	RSDS = 6 bouts	OFT took place in an open-field apparatus (96 × 96 × 50 cm) made of gray polyvinyl chloride (PVC) was divided into 9 equal squares. SIT took place in an open-field box (45 cm × 45 cm × 45 cm) with a perforated plastic box (8 cm × 6 cm × 15 cm) located at one side of the open-field box, and the plastic separator has many small holes. FST took place in a transparent glass cylinder (25 cm in diamete…	Not reported.	Psychological	6	B	CXCL1, IL-1β, IL-6, IL-18, TNF-α	Pro-inflammatory	Brain tissue: hippocampus	ELISA	1	1	The levels of IL-1β, IL-18, IL-6, and TNF-α were increased in an age-dependent manner among control groups. CSDS treatment significantly increased the levels of IL-1β, IL-18, IL-6 and TNF-α in the HP, moreover, the increase of these proteins was more significant in old mice than in young mice. A similar phenomenon was also observed in RSDS. Expression of CXCL1 was increased in an age-dependent ma…	1	OFT, SIT, SPT, TST, FST	Stressed mice exhibited the following: anhedonia (SPT), despair (increased immobility times during FST and TST), and decreased social interaction and decreased locomotor activity (OFT). All used to measure depression. Performed 1 day after the last stress session.	No	Not reported.	No	Not reported.	N/A	Yes - University approval	No
	Aging Promotes Chronic Stress-Induced Depressive-Like Behavior by Activating NLRP1 Inflammasome-Driven Inflammatory Signaling in Mice. (duplicate)	Zhu et al.	2022	Control young, control middle-aged, control old, CSDS young, CSDS middle-aged, CSDS old	Data came from 6 groups of mice (behaviour, brain tissue).	48 (96 total for the experiment)	8 per group (control young, control middle-aged, control old, CSDS young, CSDS middle-aged, CSDS old) for behavioural and 6 per group for cytokines	Not reported.	Mice were excluded from the study if the wound was too severe (open wounds larger than 1 cm) by repeated attacks. SIT: animals that did not explore the interaction zone at all were removed from the analysis.	Not reported.	Behaviour (n = 8 per group); expression of NLRP1 inflammasome complexes, cytokines, effects on the CXCL1/CXCR2-BDNF signaling pathway (n = 6 per group).	Not reported.	The C57BL/6 J mouse was then exposed to another unacquainted dominant resident mouse to avoid a repeated encounter during the CSDS procedure.	Not reported.	Behaviour, expression of NLRP1 inflammasome complexes, cytokines, effects on the CXCL1/CXCR2-BDNF signaling pathway.	Not reported.	Data from different age groups: two-way ANOVA with Bonferroni post hoc test. All other data analyzed by one-way ANOVA. SPSS 17.0	Not reported.	Mice	C57BL/6	Males only	2 months old, 10 months old, 20 months old	Adulthood	Not reported.	CSDS (Mice were placed into the homecage of an aggressive retired breeder CD1 mouse containing a perforated plexiglass divider placed between the walls of the cage. The experimental mice were allowed to physically interact with the CD1 for 10 min Following the aggressive encounter, the mice were placed into the other side of the divider from the CD1 aggressor mouse allowing sensory, but not physi…	CSDS = 10 days (10 minutes, 1.67 hours) and then 24 hours of psychological aspect	CSDS = 10 bouts	OFT took place in an open-field apparatus (96 × 96 × 50 cm) made of gray polyvinyl chloride (PVC) was divided into 9 equal squares. SIT took place in an open-field box (45 cm × 45 cm × 45 cm) with a perforated plastic box (8 cm × 6 cm × 15 cm) located at one side of the open-field box, and the plastic separator has many small holes. FST took place in a transparent glass cylinder (25 cm in diamete…	Not reported.	Psychological	6	B	CXCL1, IL-1β, IL-6, IL-18, TNF-α	Pro-inflammatory	Brain tissue: hippocampus	ELISA	1	1	The levels of IL-1β, IL-18, IL-6, and TNF-α were increased in an age-dependent manner among control groups. CSDS treatment significantly increased the levels of IL-1β, IL-18, IL-6 and TNF-α in the HP, moreover, the increase of these proteins was more significant in old mice than in young mice. A similar phenomenon was also observed in RSDS. Expression of CXCL1 was increased in an age-dependent ma…	1	OFT, SIT, SPT, TST, FST	Stressed mice exhibited the following: anhedonia (SPT), despair (increased immobility times during FST and TST), and decreased social interaction and decreased locomotor activity (OFT). All used to measure depression. Performed 1 day after the last stress session.	No	Not reported.	No	Not reported.	N/A	Yes - University approval	No
Maternal stress	Early-life stress elicits peripheral and brain immune activation differently in wild type and 5xFAD mice in a sex-specific manner.	Bachiller et al.	2022	Control, maternal separation	Data came from 2 groups of mice (behaviour, brains, spleens). Same breeding cage, littermates. Two cohorts of animals were sacrificed to analyze microglia and cytokine levels. Behavioral characterization started at 4 months old and was performed in five different cohorts. Three days after the last behavioral session, a random subset of animals from each group was perfused, and their brains were c…	Unclear	Two cohorts of animals (n = 5 animals/group) were sacrificed to analyze microglia and cytokine levels. Behaviour (5-13 animals). Brain molecular analysis (≥ 4 animals/group). Flow cytometry analyses were performed on the spleens from 25 animals included in the behavioral experiments and 42 animals that did not undergo behavioral testing for a minimum of 5 animals/group.	Not reported.	Not reported.	Cytokines below the detection limit were removed from the analysis.	Behavioral characterization (5 cohorts, n = 5 – 13 animals); microglia and cytokines (2 cohorts, n = 5); Iba1 (n = 4 – 5); cytokines (n = 5); OFT (n = 6–13); FST (n = 6–12); novel object (n = 5–7)	Randomly divided into groups.	During stress, model mice were placed in a different room to avoid vocalized communication with their dams.	The testing and analyses of videotaped sessions were performed by a blinded, experienced researcher.	Behavioural assessements, microglia and cytokine expression, hippocampal gene expression of factors involved in cognition, microglial and amyloid pathology, lymphoid and myeloid cell populations.	Not reported.	Two-way ANOVA followed by Tukey’s multiple comparisons test was performed and the main effects due to sex, MS and the interaction effect between those factors were reported. GraphPad Prism 8.0 Software	Not reported.	Mice	C57BL/6	Males only	P2-P14	Early postnatal	Wild type or 5xFAD familial AD-model background (B6SJL 5xFAD Tg6799 transgenic mice and their wild-type (WT))	MS (pups were separated from their dams every day from P2 to P14, 3 h per day (09.00 AM–12.00 PM). After 180 min, pups were returned to their home cage and left undisturbed until the following MS session. Control litters (non-MS) were handled similarly to the MS pups from P2 to P14 without separation from their dams. 12 h light/dark cycle	13 days	3 hours per day (39 hours total)	In a different room than the dams.	During stress, pups were placed in a different room to avoid vocalized communication with their dams. Extra nesting material (cotton pieces) was added to keep them warm.	Psychological	8	A	CXCL1, TNF-α	Pro-inflammatory	Brain tissue: hippocampus	Meso scale assay	1	1	No significant difference between stressed and controls.	1	OFT, FST, novel object [recognition memory]	Stressed mice exhibited the following: Tests indicated depressive-like behaviour in males, NOT females(increased immobility time during FST). Memory affected in both males and females (Novel object). No change in anxiety for both sexes (OFT). All measured at 4 months old.	No	Not reported.	Yes	Iba1 (1 increased, 1 no change)	N/A	Yes - Approved by animal ethics committee	Yes
	Maternal separation leads to regional hippocampal microglial activation and alters the behavior in the adolescence in a sex-specific manner.	Bachiller et al.	2020	Control, maternal separation	Data came from 2 groups of mice (behaviour, brain tissue). Four breeding cages with two C57bl/6 female mice bred with one C57bl/6 male mouse.	14	7 stressed, 7 control	Not reported.	Not reported.	The concentrations for TNF-α, IFN-γ, IL12, IL2, IL4, IL6 and KC/GRO, were below the detection range and excluded from the study.	Behavioral tests (n ​= ​7); gene expression (n ​= ​5); image analysis (n ​= ​6); cytokine (control, n ​= ​4), (MS, n ​= ​6).	Not reported.	Not reported.	Not reported.	(i) the spatial working memory, anxiety and depressive-like behavior, (ii) the hippocampal synaptic gene expression, and (iii) the hippocampal neuroinflammatory response	brain inflammatory responses	Used different unpaired statistical analysis. If data was normally distributed, two-way ANOVA followed by Tukey’s test for multiple comparisons was performed. For non-parametrically distributed data, Kruskal-Wallis followed by Dunn’s test for multiple comparisons was used	Shapiro-Wilk test	Mice	C57BL/6	Females only	P2-P14	Early postnatal	Not reported.	Maternal separation (MS pups were placed together into a clean cage with extra nesting material (cotton pieces) to keep them warm and with enough distance to avoid vocalized communication with their dams)	13 days, 3 hours per day	3 hours per day (39 hours)	In a different cage than the dams.	MS pups were placed together into a clean cage with extra nesting material (cotton pieces) to keep them warm and with enough distance to avoid vocalized communication with their dams	Psychological	8	A	COX-2, IL-1β, IL-10, IL-5	TH2, pro-inflammatory, anti-inflammatory	Brain tissue: hippocampus	Meso Scale Discovery V-Plex Plus Kit	1	1	At 6 weeks of age, we did not find a significant effect of MS on IL-10, IL-1β, and IL-5 levels. However, the cytokine concentrations significantly differed between sexes, with an overall higher levels in males of IL-10 (p ​= ​0.0032), IL-1β (p ​= ​0.0471); and, IL-5 ( p ​= ​0.0027).	1	EPM, TST, y-maze test [spatial learning & memory]	Stressed mice exhibited the following: Tests indicated depressive-like behaviour in females only, NOT males (increased immobility during TST). Cognitive decline in males (y-maze test). No change in anxiety (EPM). Measured at 7 weeks old.	No	Not reported.	Yes	Iba1 (2 x increased, 1 x no change)	N/A	Yes - Ethical committee approval	No
	High-fat diet during adulthood interacts with prenatal stress, affecting both brain inflammatory and neuroendocrine markers in male rats.	Berry et al.	2022	Control rats that whose mothers were left undisturbed throughout gestation compared to rats who were the offspring of mothers who underwent the stress procedure, further separated into normal diet and HFD.	Data came from 4 groups of rats (behaviour, brain tissue). Groups were composed of 1 pup/litter.	41	10 per group for CTRL-CD, CTRL -HFD, PNS-CD and 11 for PNS-HFD. The two groups relevant to this review are CTRL-CD and PND-CD.	Not reported.	Not reported.	Not reported.	Cytokines and stress response mediators/metabolic/mood regulators (n = 8-10); Bdnf (n = 9-11); EPM (n = 6-10 or 9-10 or 6-9).	Pregnant females were randomly assigned to either the control (CTRL) or the prenatal stress (PNS) groups. It was not stated how offspring were assigned to either condition of diet	Not reported.	Not reported.	Inflammatory mediators, neuroal plasticity marker, stress response mediator, metabolic/mood regulator marker,	brain inflammation and plasticity, HPA axis functionality	two-way ANOVA with Prenatal condition (PNS vs. CTRL) and Diet (HFD vs. CD) as between-subject factors and post-hoc Tukey's test	Not reported.	Rats	Sprague Dawley	Males only	restraint stress was during gestation	Prenatal	Not reported.	prenatal stress (repeated restraint stress) (Pregnant females starting from the GD-14 were restrained in a transparent Plexiglas cylinder (7.5 × 19 cm) under a bright light (6.500 lux) for 45 min three times daily at random times (between 9:00 a.m.-5:00 p.m.) during the dark phase until the expected delivery day (GD-21))	Prenatal stress: started on GD 14 until delivery day (GD-21)	Prenatal stress: restrained for 45 mins 3 times daily for 7 days (15.75 hours)	7 day acclimation period.	Stress selected since it is one of the most well-characterized prenatal stressors with well-known effects on developmental trajectories of the offspring.	Physical	4	A	IL-1β, IL-6, TNF-α	Pro-inflammatory	Brain tissue: dorsal and ventral hippocampus, hypothalamus and prefrontal cortex	RT PCR	2	1	IL-1β: Dorsal hippocampus = significant decrease Ventral hippocampus = No change PFC = no change Hypothalamus = No change TNF-α: Dorsal hippocampus = significant decrease post hoc Ventral hippocampus = No main effect PFC = No main effect Hypothalamus = No change IL-6: No significant changes in all brain regions	1	EPM	Stressed rats exhibited the following: Tests indicated emotionality and reactivity to a novel environment through increased immobility (EPM). Measured 16 days post stress.	No	Not reported.	No	Not reported.	N/A	Yes - Institute approval	No
	Environmental enrichment attenuates depressive-like behavior in maternal rats by inhibiting neuroinflammation and apoptosis and promoting neuroplasticity.	Chen et al.	2024	Control with standardized environment group (SE-NC, N = 7); non-MS with environmental enrichment group (EE-NC, N = 6); MS with standardized environment group (SE-MS, N = 7); and MS with environmental enrichment group (EE-MS, N = 8)	Data came from 4 groups of rats (behaviour, brain tissue)	28	(SE-NC, N = 7); (EE-NC, N = 6); (SE-MS, N = 7); (EE-MS, N = 8)	Not reported.	New object recognition: Animals showing a preference for objects during the process of familiarity were excluded from the analysis.	Not reported.	Behaviour (n = 6-8); biochemical (n = 3-4); Golgi staining (n = 4).	Randomly transferred to a rich environment or normal cages.	Within the EE setting, researchers cleaned all items every four days to achieve the effect of "enriching the environment"	Experimenters were blinded to group allocation and outcome assessment.	Behaviour, transcriptional profiles, neuroinflammation, neuronal apoptosis and neurogenesis, synaptic plasticity, regeneration of dendritic spines	Not reported.	GraphPad Prism 8.0 software. Student's t-test was used to analyze differences between two groups, while two-way ANOVA was applied for multiple comparisons, followed by Tukey's post hoc testing (for data showing homogeneity of variance). For datasets with skewed distributions, nonparametric statistical analysis was performed using the Mann-Whitney U test for two groups.	Not reported.	Rats	Sprague Dawley	Females only	6-8 weeks (plus 1 week acclimation)	Adolescence	Nulliparous rats	Maternal separation	21 days	4 hours per day	One week of acclimatization. Rats in the EE group was placed in transparent ventilated plastic cages measuring 60 × 45 × 35 cm for six weeks. SPT was carried out in boxes where the light source was a single 0.6 W light bulb. SPT behavior was assessed in soundproof behavioral boxes.	EE has been widely used to study the impact of environmental factors on learning and memory.	Psychological	8	A	IL-1β, TNFα	Pro-inflammatory	Brain tissue: hippocampus	Western blot, qPCR	3	1	Both protein and mRNA levels increased	4	SPT, FST, EPM, OFT, Barnes maze test [spatial learning & memory], new object recognition [recognition memory]	Stressed rats exhibited the following: anhedonia (decreased sucrose preference). Despair (increased immobility during FST). Increased anxiety (based on OFT). Decreased spatial memory (Barnes Maze Test). Decreased cognition (novel object).	No	Not reported.	Yes	Iba-1 (increased)	N/A	All rats were raised in experimental holding areas following WHU ethics protocols (WDRM202300297)	No
	Maternal prenatal stress and depression-like behavior associated with Hippocampal and cortical neuroinflammation in the offspring: An experimental study.	Özdamar Ünal et al.	2022	Control pups had non-stressed mothers (mothers left alone in cage), maternal prenatal stress	Data came from 2 groups of rats (behaviour, blood, brain tissue). To avoid the effect of offspring born in the same litter (litter effect), two live rat pups (one female and one male) from each term delivery were randomly selected	24	12 per group	Not reported.	Not reported.	Not reported.	Cortisol, cytokines (n=12).	Not reported if dams were randomly selected.	All stressors were randomly scheduled and repeated throughout the experiment to avoid habituation, preserve the unpredictable nature of stress, and generate a higher stress response. Behavioral tests were performed from the least invasive to the most invasive to minimize the possibility of being affected by the previous test. SPT: the position of the two bottles were switched periodically.	All examinations were performed onblinded samples by a specialized pathologist fromanother university.	Behaviour, cortisol, cytokines, NLRP3, ASC, and caspase-1, histopathological brain slides	Depression-like comorbidities associated with neuroinflammation	Student’s t test and Mann–Whitney U test were used for comparisons of parametric and nonparametric continuous data, respectively	Shapiro-Wilk test	Rats	Wistar Albino	Males and females combined for analysis	Stress began on GD 1 until delivery (GD21)	Prenatal	Not reported.	Maternal prenatal stress (UCMS) (24 h: food and water deprivation, disruption of light/dark; 4 h: wet cage, moistened sawdust, tilted cage, empty cage, social stress, physical restraint; 1 min: tail squeezing)	from GD 1 - GD 21	9 stressors randomly scheduled for 3 weeks	FST: 20-cm-diameter, transparent, cylindrical container	Not reported.	Combination (physical and psychological)	2	A	IL-1β, IL-18	Pro-inflammatory	Brain tissue: hippocampus	ELISA - rat specific commerical kits	1	1	Hippocampal IL-1β and IL-18 levels of the offspring with antenatal stress were significantly higher than those of the controls.	1	FST, SPT, OFT	Stressed rats exhibited the following: Tests indicated depression (increased immobility during FST, SPT). Testing begin PND 30 (post-stress). OFT used to assess locomotor activity (no change), exploratory behaviour (decreased based on some factors), and anxiety (increased based on some factors).	Yes	CORT (increased)	No	Not reported.	N/A	Yes - Ethical approval number	No
	Early life experience contributes to the developmental programming of depressive-like behaviour, neuroinflammation and oxidative stress.	Réus et al.	2017	Control, MCD stress	Data came from 2 groups of rats (behaviour, brain, plasma).	24	12 per group (MCD adult, separate controls for each life stage)	Not reported.	Not reported.	Not reported.	Behaviour (n = 12 per group). Cytokines, carbonyl protein levels, SOD activity, CAT activity (n = 5 per group).	Not reported.	Not reported.	Not reported.	Behaviour, cytokines, carbonyl protein levels, SOD activity, CAT activity.	Not reported.	Student's t-test for unpaired data. SPSS software, version 21.0.	Not reported.	Rats	Wistar	Males only	PD 60	Adulthood	Not reported.	Maternal Care Deprivation (removing the mother from the residence box and taking her to another room. The pups were maintained in their home cage (grouped in the nest in the presence of maternal odour))	3 hours per day (PND1-10)	10 days (30 hrs)	Female rats housed for 1 week w males for mating purposes, prior to experiment. Females and pups individually housed from other mothers.	This MCD protocol was used because it does not require the manipulation of the pups.	Psychological	8	A	IL-1β, IL-6, TNF-α, IL-10	Pro-inflammatory, anti-inflammatory	Brain tissue: PFC and hippocampus + serum	Sandwich ELISA kit	1	3	PND 60: IL-1β increased in serum and PFC and decreased in HP, TNF-α increased in serum, IL-6 increased in HP, IL-10 decreased in HP and serum.	4	FST, OFT	Stressed rats exhibited the following: OFT used to evaluate effects of spontaneous locomotor activity. OFT/FST done at PND 20, 30, 40, 60. Decrease in swimming time at PND20 and an increase in immobility time and decrease in climbing at PND 60. Increase in number of rearing st PND30 only (OFT).	No	Not reported.	No	Not reported.	N/A	Yes- NIH guidelines, local ethics committee (has protocol number)	Yes
	Prenatal stress is a vulnerability factor for altered morphology and biological activity of microglia cells.	Ślusarczyk et al.	2015	Offspring of control, offspring of stressed	Data came from 2 groups of rats (offspring from control rats and offspring from stressed rats) (behaviour, brain tissue)	40	20 per group: control and prenatally stressed	Not reported.	Not reported.	Not reported.	Behaviour (n = 10 per group); surface markers, microglial cell morphology, NO, iNOS, cytokines (PCR), cytokines (Western blot), and neurotrophic factors (n = 6 per group); protein levels of cytokines (ELISA) (n = 8 per group).	Randomly divided into groups.	Not reported.	Not reported.	Behaviour, surface markers, miroglial cell morphology, NO, iNOS, cytokines (PCR), cytokines (western blot), neurotrophic factors, protein levels of cytokines (ELISA).	Not reported.	Statistical analyses were performed using the Statistica 10.0 Software. All group means were compared by a one-way ANOVA test.	ANOVA assumptions (normality of variables’ distribution and homogeneity of variances) were checked by Shapiro-Wilk’s and Levene’s test, respectively.	Rats	Sprague-Dawley	Males only	Gestational day 14 until delivery	Prenatal	Not reported.	Prenatal stress (from day 14 of pregnancy until delivery, rats were subjected daily to three stress sessions at 09.00, 12.00 and 17.00 h, during which they were placed in plastic boxes (d = 7 cm; l = 19 cm) and exposed to a bright light (150 W) for 45 min)	Day 14 until delivery	3 per day	Stress took place in plastic boxes (d = 7 cm; l = 19 cm). FST took place in a cylinder (40 cm high, 18 cm in diameter).	Authors had previously shown that prenatally stressed adult male rats exhibit depressive—and anxiety—like behaviors.	Combination (physical and psychological)	9	A	CCL2, CXCL12, IL-1β, IL-6, IL-18, TNF-α	pro-inflammatory	Brain tissue: microglial cells	ELISA, qPCR, western blot	3	1	Maternal stress elevated the release of all cytokines tested in offspring.	1	SPT, FST	Stressed rats exhibited the following: Tests indicated depression (SPT, increased immobility during FST). FST performed 3 months post-stress.	Yes	NO (increased), IFG-1 (decreased)	No	Not reported.	N/A	Yes - National Institutes of Health Guidelines and local ethics committee	No
	Long-term environmental enrichment overcomes depression, learning, and memory impairment in elderly CD-1 mice with maternal sleep deprivation exposure.	Zhang et al.	2023	Control, MSD, MSD + EE	Data came from 3 groups of mice (behaviour, brain)	48	16 per group	Not reported.	Not reported.	Not reported.	Not reported.	Randomly divided into EE or non-EE groups	Not reported.	Behaviour recorded by an observer blinded to the grouping	Behaviour, cytokines, synaptic plasticity-associated proteins	Not reported.	GraphPad Prism 8.0. Differences in behavioral and biochemical outcomes were analyzed using a two-way analysis of variance (ANOVA) followed by Tukey’s post-hoc test. Repeated-measures ANOVA was used to analyze escape latency, distance, and swimming velocity in the learning period of the Morris water maze. Pearson’s correlation coefficient (r) was calculated to determine the specific relationships …	Not reported.	Mice	CD-1	Males and females combined for analysis	21 days old (plus 2 weeks of acclimation)	Adolescence	Not reported.	Maternal sleep deprivation	7 days	6 hours daily	2 week acclimation period	Maternal sleep deprivation (MSD) in rodents has also been associated with depression and cognitive decline in adult offspring. However, it is not known whether these issues persist into old age.	Psychological	7	A	IL-1β, IL-6, TNFα	Pro-inflammatory	Brain tissue: hippocampus	Western blot	1	1	All increased	1	TST, FST, MWM [spatial learning & memory]	Stressed mice exhibited the following: despair (increased immobility time during FST, TST), decreased cognition (MWM).	No	Not reported.	No	Not reported.	N/A	All animal experiments complied with the guidelines for humane treatment established by the Association of Laboratory Animal Sciences and the Center for Laboratory Animal Sciences of the Anhui Medical University (NO. LLSC20190710).	No
Sleep deprivation	Early Life Sleep Deprivation: Role of Oxido-Inflammatory Processes.	Atrooz et al.	2019	Control, sleep deprivation. Some rats were used for behaviour and some for bloods/dissection, the same controls were used for both.	Data came from 2 groups of rats (behaviour, blood, brains). Consolidated litters	16	8 per group (1 experiment)	Not reported.	Not reported.	Not reported.	Behaviour (n = 8); antioxidants (n = 4); cytokines (n = 6); stress response markers (n = 5-7), synaptic plasticity markers (n = 6-7)	Randomly divided into groups.	Behavior tests were carried out in the order of least to most stressful test, gap of 2–3h between tests	Not reported.	Behavioural assessment, cytokines, indices of oxidative stress	Protein measurements	two tailed student t test for all behaviour except for SIT (two-way ANOVA test followed by post hoc Bonferroni test). Western blotting data were analyzed by two-tailed t-test. qPCR data were analyzed by the nonparametric Mann Whitney U test. Graph Pad prism was used.	qPCR data were analyzed by the nonparametric Mann Whitney U test	Rats	Sprague-Dawley	Males only	Postnatal day 19	Early postnatal	Not reported.	Starting at PND 19 pups were sleep deprived for 14 days. Pinnacle automated sleep deprivation system was used. The apparatus is a Plexiglas cylindrical cage with a rotating bar at the base. The bar is controlled by a software (Sirenia Acquisition) which enables controlled rotation to maintain desired speed and direction. Starting at 8:00 AM central time (ZT1).	At PND19, the SD rats were subjected to sleep deprivation 6 hours per day starting at 8:00 AM for seven days, two rats were placed in each sleep deprivation apparatus to exclude social isolation stress. After seven days, the sleep deprivation duration was increased to eight hours per day for seven additional days	14 bouts (6 hours per day for 7 days then 8 hours per day for 7 days - 98 hours deprivation total)	7 day acclimation period. The CON rats were placed in similar cages (two rats per cage) and left undisturbed in the same room.	After 7 days, the sleep deprivation duration was increased to 8 hours per day for 7 additional days. This increment was necessary as the percentage of sleep during light phase increases with development in rats. Two rats were placed in each sleep deprivation apparatus to exclude social isolation stress. This system effectively produces sleep deprivation in rats as validated by polysomnography in …	Psychological	7	A	IL-6, TNF-α	Pro-inflammatory	Brain tissue: PFC	Western blot with b actin loading control	1	1	PND33 and PND90: IL-6 levels increased (p<0.05) in stressed versus controls. No signficant changes for TNF-α at PND 33 and 90.	1	SI, FST, OFT, EPM, LDT	Stressed rats exhibited the following: Tests indicated anxiety at PND33 and PND 60 (EPM, not OFT). Depression present at PND90 (increased immobility time during FST, not SIT). Anxiety indicated at PND33 (LDT).	No	Not reported.	No	Not reported.	Three periods of behavioural assessments (PND 33, 60 and 90). Two periods of sample collection for biochemical analysis (PND 33 and 90). Two separate experiments for the behaviour versus the biochemical.	Yes - University ethics approval	No
	Effects of sleep deprivation on anxiety-depressive-like behavior and neuroinflammation.	Cao et al.	2024	Control, sleep deprivation (3 days, 7 days, 14 days)	Data came from 4 groups of mice (behaviour, blood, brain)	24	4 groups, 6 per group.	Not reported.	Not reported.	Not reported.	Behaviour, CORT (n = 6). Histopathological analyses, mRNA levels of clock genes, mRNA levels of inflammatory pathway (n = 3).	Not reported.	Not reported.	Not reported.	Behaviour, morphological changes of mPFC, CORT, Clock genes, inflammatory pathway	Not reported.	SPSS Statistics 24. One-way ANOVA or Kruskal-Wallis (K-W) tests	Not reported.	Mice	C57BL/6J	Males only	6-8 weeks (plus 1 week acclimation)	Adulthood	Not reported.	Sleep deprivation	3 day, 7 day, and 14 day groups and subjected to 20h of sleep deprivation	20 hour periods	7 day acclimatization period.	Authors hypothesized that inducing sleep deprivation stress in mice would lead to changes in behavior, specifically characterized by symptoms of anxiety, despair, and anhedonia.	Psychological	7	A	IL-1β, IL-6, TNFα	Pro-inflammatory	Brain tissue: medial PFC (mPFC)	RT-qPCR	2	1	For LPS versus control mice: increased TNFa for 14 day SD, increased IL-1B for all SD, decreased IL-6 in 7 day SD.	4	SPT, FST, TST, EPM, EZM	Stressed mice exhibited the following: despair (increased immobility time during TST only for 7 day SD and increased immobility during FST for all SD). No difference in anhedonia (SPT) between stressed and controls. Anxiety (increased during EZM for all SD and during EPM for 7 day SD).	Yes	CORT increased	No	Not reported.	N/A	Animal care and handling followed the guidelines outlined in the Guide for the Care and Use of Laboratory Animals by the National Institutes of Health, with adherence to ARRIVE reporting guidelines (ID:20231122002).	No
	Luteolin-7-O-Glucuronide Improves Depression-like and Stress Coping Behaviors in Sleep Deprivation Stress Model by Activation of the BDNF Signaling.	Ryu et al.	2022	Control, vehicle (Veh, 70% PEG, p.o.), L7Gn (0.3, 1, and 3 mg/kg, p.o.), FXT (20 mg/kg, i.p.)	Data came from 5 groups of mice (behaviour, brain, blood)	Not reported.	5-8/group based on figure legend	Not reported.	Not reported.	Not reported.	Behaviour (n = 5-8), CORT (n = 5-6), cytokines (n = 5-7), BDNF mRNA (n = 3-4), TrkB, ERK, and CREB (n = 4-5)	Not reported.	Not reported.	Not reported.	Behaviour, CORT, cytokines, BDNF mRNA, TrkB, ERK, and CREB.	Not reported.	two-way ANOVA with Tukey’s post hoc test and other numerical data were compared using Student’s t-test or one-way ANOVA with Dunnett’s post hoc test for unpaired observations between the two groups. All statistical analyses were performed using Prism 7	Not reported.	Mice	C57BL/6	Males only	7 weeks old, 20-25 g (plus 1 week of acclimation)	Adulthood	Not reported.	Sleep deprivation	72 hours	1 long deprivation period	7 day acclimatization period.	Sleep deprivation (SD) is an important stress factor that negatively affects neurological as well as other physiological functions	Psychological	7	A	IL-1β, TNFα	Pro-inflammatory	Brain tissue: hippocampus	qRT-PCR	2	1	Increased	4	FST, TST	Stressed mice exhibited the following: despair (increased immobility time during TST and FST).	Yes	CORT increased	No	Not reported.	N/A	All experimental protocols were approved by the Institutional Animal Care and Use Committee (IACUC) of Ajou University (Approval Number 2020-0052).	No
Other	SIRT1/PARP-1/NLRP3 cascade as a potential target for niacin neuroprotective effect in lipopolysaccharide-induced depressive-like behavior in mice	Abdel Rasheed et al.	2023	Control, NA, LPS, LPS+Esc, LPS+NA	Data came from 5 groups of mice (behaviour, brain)	75	5 groups, 15 per group	Not reported.	Not reported.	Not reported.	Behaviour (n = 15); histopathological (n = 3); hormones, hippocampal gene expression, NLRP3 inflammasome pathway, cytokines, BDNF, p53 (n = 6).	Randomly divided into groups.	The behavioral tests were conducted during the animal's light cycle (lights are on at 6 am) to avoid any discrepancies that may result from circadian fluctuations.	Not reported.	Behaviour, hippocampal histopathological changes, hippocampal neuronal survival, hormones,SIRT1, PARP-1, NF-κB, NLRP3, Casp-1, IL-1β, and TNF-α, BDNF, p53.	Not reported.	All analysed by one-way ANOVA followed by Tukey’s multiple comparisons test. Except for the total histopathological score which was analyzed using Kruskal-Walli’s test followed by Dunn’s test and represented as median and range	Parametric analysis done after meeting assumptions	Mice	Swiss	Males only	10-12 weeks old, 22-25 g (plus 1 week acclimation)	Adulthood	Not reported.	LPS injection (intraperitoneal)	A total of 7 injections	Every other day for 14 days	Acclimated for 1 week prior to experiments and were housed under temperature- and humidity-controlled conditions with a 12-h-light/-dark cycle.	To induce a mouse model of depression	Physical	11	A	IL-1β, TNFα	Pro-inflammatory	Brain tissue: hippocampus	ELISA	1	1	Increased cytokines in LPS vs control mice.	1	FST, OFT	Stressed mice exhibited the following: despair (increased immobility time during FST). No difference in anxiety between stressed and controls	Yes	5-HT, NE, DA (all decreased)	No	Not reported.	N/A	Yes (additionally: all efforts were made to minimize animal suffering and reduce the number of animals used).	No
	Comparison of stress-induced and LPS-induced depressive-like behaviors and the alterations of central proinflammatory cytokines mRNA in rats.	Guan et al.	2015	Control, forced swim stress.	Data came from 2 groups of rats (behavioural data and brain tissue analysis data came from different groups).	36	18 per group. To avoid the possible effects of behavioral tests on mRNA expression in the brain, eight or 10 of the rats in each group were tested for behavioral responses, and eight in each group were used for real-time polymerase chain reaction (RT-PCR) evaluation.	Cohen's d was used to calculate the effect sizes	The sample would be excluded if mRNA degradation happened when tested using electrophoresis.	Not reported.	Body weight and behaviour (n = 8-10 per group); cytokines (n = 6-8 per group).	Randomly divided into groups.	To avoid the possible effects of behavioral tests on mRNA expression in the brain, different groups of animals used for each	The immobility time and latency of each rat was measured by a trained observer who was blind to the group assignment.	Body weight, behaviour, cytokine mRNA	Not reported.	Student's t-test. Statistical analysis was performed using SPSS 17.0 for Windows	Not reported.	Rats	Sprague Dawley	Males only	220 ± 20g	Adulthood	Not reported.	Forced swim (The swim stress was performed between 8:00 and 10:30 a.m. in a stainless steel tank (2.0 m long × 1.0 m wide × 1.5 m high) filled 30 cm deep with water (10 ± 0.5°C))	5 mins each day for 14 consecutive days	14 bouts (70 minutes)	Housed in standard stainless steel cages. Rats were handled for 3 min once per day for 1 week before the experiments to acclimate animals to handling during the experimental procedures.	FSS has been used to induce depressive-like behaviors in rats in previous studies	Physical	10	B	IL-1β, IL-6, TNF-α	Pro-inflammatory	Brain tissue: PFC, hippocampus and amygdala	Real-time PCR	2	1	No difference in expression of IL-1β and IL-6 compared to control. mRNA expression of TNF-α in the PFC, HP and amygdala: between group differences and increased in all areas, particularly in the HP.	2	Saccharin preference test TST	Stressed rats exhibited the following: Tests indicated depression (SPT). Decreased weight. No change in immobility based on TST but there was reduced latency of immobility. Behaviour measured 24 hrs after last stress.	No	Not reported.	No	Not reported.	Experiment 1 only is relevant to this review.	Yes - Approved by institutional review board	Yes
	M30 antagonizes indoleamine 2,3-dioxygenase activation and neurodegeneration induced by corticosterone in the hippocampus	Lam et al.	2016	Control, M30-treated (M30), corticosterone-treated (CORT), corticosterone and M30 co-treated (CORT + M30) and vehicle-treated (Vehicle)	Data came from 5 groups of rats (behaviour and brain tissue)	60	12 per group.	Not reported.	Not reported.	Not reported.	Behaviour, neuronal morphology (n = 12); hormones, oxidative stress markers, redox-sensitive NFKB pathway, cytokines, apoptosis, synaptic proteins(n = 8).	Not reported.	SPT: No food and water deprivation was applied before the test to prevent the interference with the metabolic demands of the rats.	Not reported.	Behaviour, hormone, metabolites, oxidative stress markers, cytokines, CORT, apoptosis, synaptic proteins, dendritic spine morphology.	Not reported.	One way ANOVA followed by Tukey’s post-hoc test for multiple comparisons. Graphpad Prism® software.	Not reported.	Rats	Sprague Dawley	Males only	220-250 g (replied that were 8 wks at testing)	Adulthood	Not reported.	Corticosterone injection (injected subcutaneously (near the cervical region))	1 injection per day/14 days	14 bouts (14 injections)	Forced swimming in cylinder, individual cages for SPT.	Due to findings that chronic exposure to corticosterone (CORT) induces depressive-like behavior in rodents with aberrant dendritic arborization and impaired synaptic plasticity in the hippocampus	Physiological	11	A	COX-2, IL-1β, IL-6, TNF-α	Pro-inflammatory	Brain tissue: hippocampus	Western blot	1	1	Protein expressions of inflammatory cytokines TNFα, IL-1β, IL-6 and COX-2 were significantly elevated by 2–2.5 folds in the CORT-treated group when compared with that of the control.	1	FST, SPT	Stressed rats exhibited the following: Tests indicated depression (increased immobility time during FST, SPT).	Yes	5HIAA (increased), MDA (no change), 5-HT (decreased)	Yes	apopotic markers (increased x 2)	N/A	Yes - University ethics approval	Yes
	Atractylodin ameliorates lipopolysaccharide-induced depressive-like behaviors in mice through reducing neuroinflammation and neuronal damage	Liu et al.	2024	Control, atractylodin (20 and 40 mg/kg), LPS group (1 mg/kg)	Data came from 4 groups of mice (behaviour, serum, brain)	Not reported.	Not reported.	Not reported.	Not reported.	Not reported.	Not reported.	Not reported.	Not reported.	Not reported.	Behaviour, cytokines, microglia production, p-p65, NLRP3, oxidative stress markers, neuronal damage markers	Not reported.	one-way analysis of variance (ANOVA) or Student’s t test	Not reported.	Mice	C57BL/6	Males only	22-25 g	Adulthood	Not reported.	LPS injection (intraperitoneal)	2 injections	1 on second day, 1 on third day	Not reported.	Not reported.	Physiological	11	A	IL-1β, IL-6, TNFα	Pro-inflammatory	Brain tissue: hippocampus + serum	ELISA and western blotting	1	3	Increased for all	4	SPT, TST, FST	Stressed mice exhibited the following: despair (increased immobility time during FST and TST), anhedonia (decreased sucrose preference during SPT).	Yes	MDA increased, GSH decreased.	Yes	Iba1 (increased)	N/A	The animal experiments were approved by the local experimental ethics committee as well as the institutional animal care and use committee.	No
	Neuroinflammation and aberrant Hippocampal plasticity in a mouse model of emotional stress evoked by exposure to ultrasound of alternating frequencies	Pavlov et al.	2019	Control, ultrasound radiation stressed	Data came from 2 groups of mice (behaviour, blood, brain).	24	12 per group (control and stress). All animals from each group were studied for gene expression, Western blot and ELISA experiments. Brain oxidative stress was studied in seven mice with a malondialdehyde assay and in five mice with 3-nitrotyrosine assay. Five mice were used for immunohistochemical studies.	Not reported.	Not reported.	Not reported.	Behaviour, hippocampal plasticity markers, inflammation, oxidative stress, GSK-3β-related mechanisms (n = 12).	Not reported.	Not reported.	Quantification of Ki67-, DCX- and Iba-1- positive cells was carried out by an experimenter blind to the experimental conditions as described elsewhere.	Behaviour, hippocampal plasticity markers, inflammation, oxidative stress, GSK-3β-related mechanisms	Not reported.	A comparison of two groups was carried out with a Mann-Whitney U test, and Spearman correlation was used for the correlation analysis of the molecular and behavioural data. GraphPad Prism software version 5.03.	Not reported.	Mice	Balb/c	Males only	10-week old	Adulthood	Not reported.	Ultrasound radiation (Ultrasound radiation of average intensity of 50 ± 5 dB and variable frequencies in a 20-45 Hz range was constantly delivered in a laboratory room to the experimental groups of mice using a random schedule of alternating frequencies via a manufactured device)	3 weeks	1 bout for 3 weeks, every 10 mins the frequency alternated	Housed in standard plastic cages (27x22x15).	The shape of the ultrasound signals was fluctuating that mimics natural ultrasonic vocalizations of rodents. Previously found that a shortened period of ultrasound exposure of 1 to 2-weeks duration were not as effective as 3-weeks of continuous exposure to of animals to a fluctuating signal of 20-45 Hz with an average intensity of 50 dB.	Psychological	12	A	IL-1β, IL-6, IL-8, IL-15, TNF-α, IL-2	TH1 (IL-2), pro-inflammatory	Brain tissue: hippocampus + plasma	MOUSE IL-1β, IL-6, and TNF-α ELISA MAX Deluxe Sets Western blot qRT-PCR	3	3	Significant up-regulation of Hippocampal mRNA levels of IL-1β and IL-6 in stressed animals. Signficant increase in protein fold expression of IL-1β, IL-6 in the hippocampus in stressed animals. Significant increase in serum concentrations of IL-1β, IL-6, and TNF-α.	2	SPT, OFT, resident-intruder test, FST	Stressed mice exhibited the following: depression (SPT, increased immobility times during FST), increased anxiety (OFT), and increased defensive behaviour (resident-intruder). Tests done 1 day post stress.	Yes	MDA, 3-nitrotyrosine (both increased)	Yes	Iba1 (increased)	N/A	Yes - In accordance with directive and approval of local veternarian committee	No
	An investigation into the effects of antenatal stressors on the postpartum neuroimmune profile and depressive-like behaviors.	Posillico et al.	2016	Postpartum, no Stress; Postpartum, Stress; Non-pregnant, No Stress; or Non-pregnant, Stress. All female rats were mated, and rats that did not become pregnant (i.e., no sperm plug was found) were used as the Non-pregnant control rats.	Data came from 4 groups of rats (behaviour, blood, brain tissue).	96	8 per group (Postpartum, no stress; postpartum, stress; Non-pregnant, no stress; Non-pregnant, stress). Behavioural testing and tissue collection for inflammation were done on different groups of rats	Not reported.	Not reported.	Not reported.	Not reported.	Randomly divided into groups.	All animals in these experiments underwent baseline behavioral analysis which took place prior to breeding the rats. Thus, we were not able to determine the results of our baseline data until after we bred the animals to learn which females were pregnant and subsequently assign them to stress groups at random. SPT: the position of the two bottles were switched periodically.	Not reported.	Inflammatory gene expression, microglial density, behaviour	Neuroimmune function, postpartum depressive-like behaviors	Repeated measures ANOVA tests were used to assess statistical significance of reproductive state and/or stress/or immune challenge on sucrose preference behavior within animals. Significant interactions in the repeated measures ANOVA were followed up with two-way ANOVA tests for the individual time points of sucrose preference behavior to analyze group differences.	Not reported.	Rats	Sprague-Dawley	Females only	90 days old, 200 g approximately (emailed author)	Adulthood	Not reported.	Forced swim (clear cylinder (Stoelting Co., IL) filled with 20 ± 1 °C tap water with no option of rest or escape)	7 days (5 mins per day)	7 (35 min)	Housed in clear polypropylene cages. Forced swim apparatus consisting of a clear cylinder.	It is a modified protocol of stress-induced depression	Physical	10	A	IL-1β, IL-6, IL-4	TH2 (IL-4), pro-inflammatory	Brain tissue: medial PFC and hippocampus	Real-time PCR	2	1	mPFC: IL-1β: significantly decreased in postpartum compared to controls and stressed compared to controls (stress during pregnancy was additive). IL-6: significantly increased in postpartum, stress had no effect. HP: IL-4: significantly increased immediately postpartum.	2	SPT	Stressed rats exhibited the following: Test indicated anhedonia (SPT) - when measured 1 day postpartum, not when measured 8 days postpartum. Only for non-pregnant stressed versus controls, not for pregnant	No	Not reported.	No	Not reported.	Only experiment 1 is relevant to this review.	Yes - Performed in accordance with the Institutional Animal Care and Use Committee of the University of Delaware and under the Guide for the Care and Use of Laboratory Animals of the National Institute of Health	Yes
[truncated: 13 more columns]
